# Supplementary material for: Spatiotemporal Metabolome and Single‐Nucleus Transcriptome Integration Illuminates an Auxin Gradient Orchestrated by NtTAC1 Underlying Leaf Angle Regulation in Tobacco
Source: Plant Biotechnol J. 2026 Apr 27;24(8):4897–915. doi: 10.1111/pbi.70672 (PMC13387881; doi:10.1111/pbi.70672)
Supplement: Supplementary file 2 — Table S1: Summary of the single cell sequencing dataset for NtTAC1‐RNAi and WT samples. Table S2: Marker genes used for the identification of different cell types. Table S3: KEGG enrichment of makergenes for each cell type. Table S4: Differentially expressed genes (DEGs) for each cell type between the wild and NtTAC1‐RNAi samples. Table S5: Gene ontology (GO) enrichment of differentially expressed genes (DEGs) for each cell type. Table S6: KEGG enrichment of differentially expressed genes (DEGs) for each cell type. Table S7: KEGG enrichment of differentially expressed genes (DEGs) for endodermis cell type. Table S8: The gene number of all module. Table S9: Accuracy of cell type classification assessed using Random Forest modelling. Table S10: KEGG enrichment of differentially expressed genes (DEGs) for red module. Table S11: KEGG enrichment of differentially expressed genes (DEGs) for midnightblue module. Table S12: Primers used in this study. Table S13: RNA probes used in RNA in situ hybridization. [file PBI-24-4897-s001.xlsx]

## Sheet: Table S1
Table S1. Summary of the single cell sequencing dataset for NtTAC1-RNAi and WT samples.
before filter
Samples	Estimated Number of Cells	Fraction Reads in Cells	Mean Reads per Cell	Median Genes per Cell	Total Genes Detected
WT	11985	0.777	36726	2379	40185
NtTAC1-RNAi	14880	0.862	25080	2388	40299

## Sheet: Table S2
Table S2. Marker genes used for the identification of different cell types.
Ntab ID	Symbol	Cell type	Description
gene_777	CYP71A6	10	cytochrome P450 71A6-like precursor [Nicotiana tabacum]
gene_2341	WSD1	6/13	PREDICTED: O-acyltransferase WSD1-like [Nicotiana tomentosiformis]
gene_2561	COBL4	15	PREDICTED: COBRA-like protein 4 [Nicotiana tabacum]
gene_2696	CESA8	15	PREDICTED: LOW QUALITY PROTEIN: cellulose synthase A catalytic subunit 8 [UDP-forming]-like [Nicotiana tomentosiformis]
gene_5795	IRX9	15	PREDICTED: probable beta-1,4-xylosyltransferase IRX9 [Nicotiana tabacum]
gene_9311	poxN1	6	peroxidase N1-like precursor [Nicotiana tabacum]
gene_10513	CEPR1	16	PREDICTED: receptor-like protein kinase HSL1 [Nicotiana tabacum]
gene_12136	SULTR2;2	4	PREDICTED: low affinity sulfate transporter 3-like [Nicotiana tabacum]
gene_13207	PIN2	7/14	insect injury-induced proteinase inhibitor [Nicotiana tabacum]
gene_16672	At1g60420	19	PREDICTED: probable nucleoredoxin 1 [Nicotiana sylvestris]
gene_17526	CSLD5	20	PREDICTED: cellulose synthase-like protein D5 [Nicotiana tomentosiformis]
gene_21479	SEOB	3	PREDICTED: protein SIEVE ELEMENT OCCLUSION B-like [Nicotiana attenuata]
gene_21906	MYB83	15	PREDICTED: myb-related protein 306-like [Nicotiana tabacum]
gene_22380	TPRP-F1	12	PREDICTED: repetitive proline-rich cell wall protein 1-like [Nicotiana attenuata]
gene_25084	CAX3	8	PREDICTED: vacuolar cation/proton exchanger 3-like [Nicotiana tabacum]
gene_26358	LA1	5	PREDICTED: protein LAZY 1 [Nicotiana tomentosiformis]
gene_32519	TDR	11/17	PREDICTED: leucine-rich repeat receptor-like protein kinase TDR [Nicotiana tabacum]
gene_35582	KRP1	8/10	calcium-binding protein pbp1 [Nicotiana attenuata]
gene_36964	MAD2	20	PREDICTED: mitotic spindle checkpoint protein MAD2 [Nicotiana tomentosiformis]
gene_43966	IRX14	15	PREDICTED: probable beta-1,4-xylosyltransferase IRX14 [Nicotiana sylvestris]
gene_44251	SULTR2;1	4	PREDICTED: low affinity sulfate transporter 3-like [Nicotiana sylvestris]
gene_45104	KNAT2	2	PREDICTED: homeobox protein knotted-1-like 2 [Nicotiana tomentosiformis]
gene_46812	STM	2	PREDICTED: homeobox protein knotted-1-like 2 [Nicotiana tabacum]
gene_48469	HMGB6	20	PREDICTED: high mobility group B protein 6-like isoform X1 [Nicotiana sylvestris]
gene_48880	LSH10	2	PREDICTED: protein LIGHT-DEPENDENT SHORT HYPOCOTYLS 10-like [Nicotiana tomentosiformis]
gene_49155	CYP78A5	7/14	PREDICTED: cytochrome P450 78A5-like [Nicotiana sylvestris]
gene_53111	ATHB-40	7/14	PREDICTED: homeobox-leucine zipper protein ATHB-40-like [Nicotiana tabacum]
gene_61357	CUT1	6/13	PREDICTED: 3-ketoacyl-CoA synthase 5-like [Nicotiana sylvestris]
gene_62938	IPN2	16	PREDICTED: myb family transcription factor APL-like isoform X1 [Nicotiana tabacum]
gene_63576	WRKY40	19	PREDICTED: probable WRKY transcription factor 40 [Nicotiana tabacum]
gene_63750	GDU3	9	PREDICTED: protein GLUTAMINE DUMPER 2-like [Nicotiana tabacum]
gene_66218	GAPA	12	PREDICTED: glyceraldehyde-3-phosphate dehydrogenase A, chloroplastic [Nicotiana tomentosiformis]
gene_67584	AS	7/14	PREDICTED: asparagine synthetase [glutamine-hydrolyzing]-like isoform X1 [Nicotiana tomentosiformis]
gene_70088	SWEET11	3	PREDICTED: bidirectional sugar transporter N3-like [Nicotiana tomentosiformis]
gene_70600	SGR9	5	PREDICTED: E3 ubiquitin-protein ligase SGR9, amyloplastic-like [Nicotiana tabacum]
gene_78199	CBP60A	8/10	PREDICTED: calmodulin-binding protein 60 A [Nicotiana tomentosiformis]
gene_80731	PER12	7/14	PREDICTED: peroxidase 12-like [Nicotiana tabacum]
gene_81098	PP2A1	16	PREDICTED: lectin-like [Nicotiana tomentosiformis]
gene_81942	SCR	5	PREDICTED: protein SCARECROW-like [Nicotiana tabacum]
gene_82812	SWEET12	3	PREDICTED: bidirectional sugar transporter SWEET12-like [Nicotiana tabacum]
gene_83088	PHN1	11	PREDICTED: protein argonaute PNH1-like [Nicotiana tabacum]
gene_83089	EFM	16	PREDICTED: myb family transcription factor EFM [Nicotiana tomentosiformis]
gene_83427	WOX4	11	PREDICTED: WUSCHEL-related homeobox 4-like [Nicotiana tabacum]
gene_83543	BHLH35	19	PREDICTED: transcription factor bHLH35-like isoform X1 [Nicotiana tomentosiformis]
gene_84285	PHO1	9	PREDICTED: phosphate transporter PHO1-like [Nicotiana tabacum]
gene_84460	CYCA1-1	20	cyclin-A1-4-like [Nicotiana tabacum]
gene_85570	CAX1	10	PREDICTED: vacuolar cation/proton exchanger 3-like isoform X2 [Nicotiana tomentosiformis]

## Sheet: Table S3
Table S3. KEGG enrichment of makergenes for each cell type.
B_Pathway	C_Pathway	CC	CXC	EC	ENC	MC	PC	PEC	PPC	SMC	SSE	VC	VCC	XC	XP
Folding, sorting and degradation	ko04120 Ubiquitin mediated proteolysis	0.000545215	0.773854	0.895191	NA	0.591221	0.739022	0.827464	NA	0.378814	0.44544	0.806358	NA	NA	NA
Folding, sorting and degradation	ko04141 Protein processing in endoplasmic reticulum	0.00233072	NA	0.699692	0.825536	NA	0.0462699	NA	NA	NA	0.00646746	NA	NA	NA	NA
Global and overview maps	ko01210 2-Oxocarboxylic acid metabolism	0.0166863	NA	NA	NA	NA	NA	0.827464	0.565568	NA	0.694408	0.327369	NA	NA	NA
Carbohydrate metabolism	ko00500 Starch and sucrose metabolism	0.617343	0.00384982	NA	4.39578e-05	0.0810113	0.561267	0.927491	0.565568	0.000912025	0.946441	0.65091	0.404189	0.0268871	NA
Global and overview maps	ko01100 Metabolic pathways	0.778707	0.00728868	0.326553	0.0866235	2.99237e-05	0.994268	0.173141	0.613926	0.280954	0.694408	0.479615	0.404189	0.001902	0.897309
Glycan biosynthesis and metabolism	ko00511 Other glycan degradation	NA	0.00934085	NA	0.0109044	0.539524	NA	0.335565	NA	0.0173384	NA	0.433484	0.404189	NA	NA
Environmental adaptation	ko04626 Plant-pathogen interaction	0.617343	0.192708	8.89128e-05	0.886072	0.758471	0.455038	0.878506	0.691993	0.846029	7.66632e-06	NA	0.404189	NA	0.0594785
Carbohydrate metabolism	ko00650 Butanoate metabolism	NA	0.125538	0.00139006	NA	0.000137995	NA	NA	NA	NA	0.694408	NA	NA	0.17125	NA
Amino acid metabolism	ko00250 Alanine, aspartate and glutamate metabolism	NA	0.260861	0.00166792	0.936621	0.00674469	NA	0.831339	NA	NA	0.326002	NA	NA	0.226902	NA
Global and overview maps	ko01110 Biosynthesis of secondary metabolites	0.934901	0.128495	0.189091	0.47432	0.000192054	0.993247	0.827464	0.565568	0.336211	0.694408	0.480121	0.404189	0.00556011	0.26504
Transport and catabolism	ko04145 Phagosome	0.674052	0.370868	NA	0.648552	0.890327	5.47057e-06	0.878506	NA	0.675386	NA	NA	0.404189	NA	NA
Translation	ko03010 Ribosome	NA	0.934403	NA	NA	NA	0.0462699	NA	NA	NA	0.946441	NA	NA	0.596097	NA
Signal transduction	ko04075 Plant hormone signal transduction	0.683409	0.714236	0.935915	0.825536	0.93135	NA	5.5787e-05	0.00103207	0.122436	0.694408	1.96346e-07	0.404189	NA	0.076594
Biosynthesis of other secondary metabolites	ko00940 Phenylpropanoid biosynthesis	NA	0.567499	0.600004	0.825536	0.865556	0.763397	0.173141	0.691993	0.410912	0.557587	0.306231	0.404189	0.00556011	0.26504
Amino acid metabolism	ko00270 Cysteine and methionine metabolism	0.320986	NA	0.889848	0.86368	NA	0.300175	0.607018	0.00103207	0.150531	0.0644328	0.345228	0.404189	0.0165424	NA
Membrane transport	ko02010 ABC transporters	NA	0.0122891	0.699692	0.262216	NA	NA	NA	0.00349761	0.017785	NA	0.154169	0.404189	NA	NA
Carbohydrate metabolism	ko00520 Amino sugar and nucleotide sugar metabolism	NA	0.249813	0.783348	0.420009	0.835798	NA	0.903641	NA	0.017785	0.694408	0.581948	0.404189	0.0165424	NA
Amino acid metabolism	ko00330 Arginine and proline metabolism	0.617343	0.567499	0.419865	0.585029	0.835798	NA	0.831339	0.0350499	0.122436	0.0046589	NA	0.500962	NA	NA
Environmental adaptation	ko04712 Circadian rhythm - plant	NA	NA	NA	0.211129	0.758471	NA	0.827464	NA	0.487484	0.694408	0.129107	NA	NA	NA
Metabolism of terpenoids and polyketides	ko00905 Brassinosteroid biosynthesis	NA	NA	NA	NA	0.488952	NA	0.827464	NA	0.0777449	NA	0.129107	NA	NA	NA
Signal transduction	ko04070 Phosphatidylinositol signaling system	0.39788	0.61835	0.0132246	0.555303	0.589231	NA	0.846355	NA	NA	0.385093	NA	0.404189	NA	0.167047
Lipid metabolism	ko00592 alpha-Linolenic acid metabolism	NA	0.521164	0.377945	0.886072	0.142207	NA	0.827464	0.565568	0.493314	0.0420194	NA	NA	NA	0.0100154
Lipid metabolism	ko00071 Fatty acid degradation	NA	NA	0.00166792	0.389812	0.437809	NA	0.827464	NA	NA	0.694408	NA	NA	NA	0.0100154
Global and overview maps	ko01212 Fatty acid metabolism	NA	NA	0.384886	0.936621	NA	NA	0.860991	NA	NA	0.763128	NA	NA	NA	0.0182921

## Sheet: Table S4
Table S4. Differentially expressed genes (DEGs) for each cell type between the wild and NtTAC1-RNAi samples.
GeneID	p_value	log2FC	pct.CK	pct.TAC1	p_val_adjust	Cluster
gene_83872	1.45196e-34	Inf	0	0.688	5.95853e-30	CC
gene_20588	3.24784e-30	-2.47245	0.966	0.45	1.33285e-25	CC
gene_19277	1.14683e-29	-2.1169	0.944	0.267	4.70634e-25	CC
gene_6103	2.15226e-29	-2.08494	0.989	0.391	8.83246e-25	CC
gene_44960	1.31566e-27	-2.5209	0.955	0.381	5.39922e-23	CC
gene_38790	6.58896e-27	-2.06163	0.955	0.332	2.70398e-22	CC
gene_69348	9.84775e-26	Inf	0	0.559	4.04132e-21	CC
gene_1093	1.06589e-25	-2.10783	0.742	0.114	4.3742e-21	CC
gene_77030	1.16242e-25	-2.14661	0.933	0.317	4.77032e-21	CC
gene_77761	1.10643e-24	-2.73458	0.865	0.257	4.54057e-20	CC
gene_81098	2.45588e-24	-2.77155	0.742	0.124	1.00785e-19	CC
gene_26570	3.28341e-24	-1.77754	0.966	0.381	1.34745e-19	CC
gene_84847	3.48157e-24	-1.22581	0.944	0.332	1.42877e-19	CC
gene_66458	3.05875e-23	-3.31407	0.775	0.183	1.25525e-18	CC
gene_54354	3.26354e-22	-2.52833	0.73	0.139	1.33929e-17	CC
gene_75053	5.89079e-22	-3.54916	0.584	0.054	2.41746e-17	CC
gene_15388	3.20105e-21	-1.5479	0.899	0.312	1.31365e-16	CC
gene_76547	5.44972e-21	-2.95191	0.618	0.079	2.23646e-16	CC
gene_29295	5.76778e-21	-1.70829	0.899	0.322	2.36698e-16	CC
gene_1833	6.12654e-21	-4.10858	0.618	0.089	2.51421e-16	CC
gene_15500	7.00687e-21	-1.93011	0.809	0.218	2.87548e-16	CC
gene_23257	7.65209e-21	-2.90772	0.674	0.114	3.14026e-16	CC
gene_62845	1.33554e-20	-2.35638	0.787	0.208	5.48078e-16	CC
gene_18440	2.7323e-20	-1.68487	0.798	0.218	1.12128e-15	CC
gene_56458	5.82994e-20	-2.94632	0.674	0.124	2.39249e-15	CC
gene_25585	8.70539e-20	-2.31896	0.742	0.173	3.57252e-15	CC
gene_58023	1.13714e-19	-1.91017	0.775	0.203	4.66659e-15	CC
gene_71361	1.6428e-19	-2.23461	0.742	0.178	6.74172e-15	CC
gene_14147	1.79967e-19	-2.2042	0.73	0.168	7.38547e-15	CC
gene_28794	1.85463e-19	-2.17581	0.831	0.277	7.61104e-15	CC
gene_76734	3.71942e-19	-1.95393	0.798	0.233	1.52637e-14	CC
gene_41075	1.13596e-18	-2.58386	0.607	0.094	4.66176e-14	CC
gene_6332	1.19154e-18	-2.59683	0.764	0.223	4.88986e-14	CC
gene_71757	1.30447e-18	-1.76184	0.899	0.361	5.3533e-14	CC
gene_45358	1.81211e-18	-2.0983	0.787	0.233	7.43656e-14	CC
gene_43798	3.43331e-18	-1.66325	0.652	0.134	1.40896e-13	CC
gene_12571	3.84614e-18	-1.44684	0.888	0.347	1.57838e-13	CC
gene_60696	8.87739e-18	-2.95912	0.708	0.178	3.6431e-13	CC
gene_9067	1.06944e-17	1.50752	0.843	0.936	4.38878e-13	CC
gene_68401	1.68412e-17	-2.77367	0.596	0.099	6.91129e-13	CC
gene_68804	4.39645e-17	-2.12277	0.753	0.223	1.80422e-12	CC
gene_5248	5.70814e-17	-1.62895	0.674	0.163	2.34251e-12	CC
gene_53996	8.17309e-17	-3.76606	0.506	0.059	3.35407e-12	CC
gene_20702	1.00499e-16	-2.55736	0.64	0.139	4.12426e-12	CC
gene_83555	1.31345e-16	-1.77636	0.551	0.089	5.39015e-12	CC
gene_2500	1.52693e-16	-2.10624	0.539	0.084	6.26621e-12	CC
gene_48839	2.11442e-16	-3.11497	0.573	0.099	8.67717e-12	CC
gene_81014	3.1981e-16	-1.8836	0.775	0.257	1.31244e-11	CC
gene_34080	3.78345e-16	-1.14775	0.876	0.366	1.55265e-11	CC
gene_25703	4.58968e-16	-3.1774	0.494	0.059	1.88351e-11	CC
gene_21144	6.75159e-16	-1.67342	0.798	0.282	2.77072e-11	CC
gene_32585	8.61687e-16	-1.69188	0.742	0.228	3.53619e-11	CC
gene_73469	9.19558e-16	-3.01527	0.528	0.079	3.77368e-11	CC
gene_48091	1.00712e-15	-2.63075	0.596	0.119	4.13304e-11	CC
gene_33335	1.2236e-15	-2.36804	0.562	0.099	5.02142e-11	CC
gene_2485	1.41028e-15	-1.88229	0.753	0.243	5.78751e-11	CC
gene_22350	1.65029e-15	-1.73396	0.685	0.188	6.77246e-11	CC
gene_71223	1.68822e-15	-1.23577	0.764	0.257	6.92813e-11	CC
gene_39145	1.70931e-15	-5.33803	0.326	0.005	7.01467e-11	CC
gene_12436	1.86509e-15	-2.35982	0.843	0.406	7.65395e-11	CC
gene_35394	2.51618e-15	-1.75947	0.64	0.158	1.03259e-10	CC
gene_64958	2.74395e-15	-2.38595	0.562	0.104	1.12606e-10	CC
gene_76688	2.75388e-15	-2.07731	0.753	0.267	1.13014e-10	CC
gene_46100	2.78605e-15	-1.63228	0.775	0.267	1.14334e-10	CC
gene_6188	3.38974e-15	-1.57054	0.753	0.248	1.39108e-10	CC
gene_22839	3.60496e-15	-1.82991	0.708	0.208	1.4794e-10	CC
gene_62303	3.61714e-15	-2.0211	0.607	0.134	1.4844e-10	CC
gene_20520	3.75626e-15	-2.24303	0.584	0.119	1.5415e-10	CC
gene_78642	3.7774e-15	-1.43735	0.865	0.371	1.55017e-10	CC
gene_2725	1.20237e-14	-1.69216	0.607	0.144	4.9343e-10	CC
gene_6265	1.65323e-14	-1.61477	0.888	0.441	6.78452e-10	CC
gene_753	1.79255e-14	-1.64482	0.775	0.282	7.35628e-10	CC
gene_83241	1.82393e-14	-1.40202	0.663	0.188	7.48504e-10	CC
gene_51989	2.25699e-14	-1.694	0.674	0.193	9.26224e-10	CC
gene_22692	3.06631e-14	-2.1705	0.551	0.109	1.25835e-09	CC
gene_42846	3.09335e-14	-3.17216	0.449	0.054	1.26945e-09	CC
gene_35884	4.3402e-14	-2.35932	0.573	0.124	1.78113e-09	CC
gene_38644	6.53379e-14	-2.13243	0.607	0.149	2.68134e-09	CC
gene_74204	8.57527e-14	-1.91083	0.573	0.129	3.51912e-09	CC
gene_83569	8.81816e-14	-0.908813	0.854	0.386	3.6188e-09	CC
gene_65901	1.01034e-13	-3.19085	0.404	0.04	4.14625e-09	CC
gene_23374	1.20684e-13	-2.4488	0.562	0.124	4.95262e-09	CC
gene_56135	1.29675e-13	-6.08325	0.292	0.005	5.3216e-09	CC
gene_9444	1.33103e-13	-1.82496	0.697	0.223	5.4623e-09	CC
gene_60033	1.68085e-13	-1.62082	0.629	0.173	6.89787e-09	CC
gene_51498	1.86682e-13	-1.11509	0.618	0.178	7.66104e-09	CC
gene_75853	1.96414e-13	-2.86419	0.528	0.104	8.06043e-09	CC
gene_12909	2.17751e-13	-1.10267	0.888	0.436	8.93606e-09	CC
gene_45361	2.35925e-13	-3.02295	0.506	0.094	9.6819e-09	CC
gene_75782	2.72602e-13	-1.2929	0.809	0.342	1.1187e-08	CC
gene_78148	2.75398e-13	-3.04132	0.461	0.069	1.13018e-08	CC
gene_12918	3.38078e-13	-1.75339	0.618	0.168	1.3874e-08	CC
gene_64300	3.70239e-13	-3.46591	0.438	0.059	1.51939e-08	CC
gene_83270	3.70986e-13	-1.37936	0.652	0.198	1.52245e-08	CC
gene_70110	4.28462e-13	-1.51076	0.674	0.213	1.75832e-08	CC
gene_45359	4.43492e-13	-1.86674	0.573	0.139	1.82e-08	CC
gene_49513	4.7058e-13	-7.08109	0.281	0.005	1.93116e-08	CC
gene_54359	4.72302e-13	-2.47662	0.528	0.109	1.93823e-08	CC
gene_64744	4.8926e-13	-2.24432	0.528	0.109	2.00782e-08	CC
gene_33798	4.91664e-13	-1.05296	0.843	0.386	2.01769e-08	CC
gene_4161	5.20749e-13	-1.48027	0.652	0.198	2.13705e-08	CC
gene_40509	5.48272e-13	-1.80868	0.742	0.282	2.25e-08	CC
gene_42271	5.79454e-13	-2.26696	0.584	0.149	2.37796e-08	CC
gene_31820	6.67031e-13	-1.37054	0.483	0.094	2.73736e-08	CC
gene_3578	8.45819e-13	-1.08552	0.787	0.332	3.47107e-08	CC
gene_49916	9.39699e-13	-3.05702	0.36	0.03	3.85634e-08	CC
gene_65539	9.40401e-13	-2.15771	0.562	0.134	3.85922e-08	CC
gene_26102	1.02667e-12	-2.18644	0.404	0.05	4.21324e-08	CC
gene_72249	1.05032e-12	-2.65359	0.517	0.109	4.31031e-08	CC
gene_15059	1.19391e-12	0.994173	0.91	0.866	4.89956e-08	CC
gene_26604	1.48409e-12	-2.83899	0.427	0.059	6.0904e-08	CC
gene_41641	1.51832e-12	-3.54107	0.326	0.02	6.23087e-08	CC
gene_44081	1.57671e-12	-3.20478	0.416	0.054	6.47049e-08	CC
gene_40552	1.59087e-12	-3.14184	0.416	0.054	6.5286e-08	CC
gene_62938	1.92574e-12	-2.14754	0.438	0.069	7.90287e-08	CC
gene_28498	2.34404e-12	-2.01981	0.596	0.163	9.61945e-08	CC
gene_83278	2.46462e-12	Inf	0	0.297	1.01143e-07	CC
gene_45841	2.53233e-12	-0.527066	0.697	0.292	1.03922e-07	CC
gene_28495	2.60383e-12	-1.38426	0.573	0.153	1.06856e-07	CC
gene_68512	2.96672e-12	1.332	0.719	0.777	1.21748e-07	CC
gene_75964	3.28522e-12	0.525406	0.562	0.277	1.34819e-07	CC
gene_59934	3.29334e-12	-1.73237	0.461	0.084	1.35152e-07	CC
gene_64778	3.59626e-12	-1.52302	0.764	0.312	1.47583e-07	CC
gene_51971	3.85736e-12	-1.92772	0.449	0.079	1.58299e-07	CC
gene_10945	4.03008e-12	Inf	0	0.292	1.65386e-07	CC
gene_32714	4.21466e-12	-2.82438	0.528	0.129	1.72961e-07	CC
gene_68398	4.32415e-12	-3.81246	0.36	0.035	1.77455e-07	CC
gene_68805	4.47205e-12	-2.20669	0.517	0.114	1.83524e-07	CC
gene_18214	4.48902e-12	-1.74581	0.494	0.104	1.8422e-07	CC
gene_39259	5.01053e-12	-1.3782	0.663	0.223	2.05622e-07	CC
gene_74207	5.25106e-12	-2.8745	0.416	0.059	2.15493e-07	CC
gene_61581	5.25709e-12	-2.86286	0.416	0.059	2.1574e-07	CC
gene_69061	5.31923e-12	-1.3734	0.663	0.223	2.1829e-07	CC
gene_63344	5.35881e-12	-1.69315	0.573	0.153	2.19915e-07	CC
gene_41742	5.47032e-12	-1.31836	0.506	0.119	2.24491e-07	CC
gene_902	5.64906e-12	-1.67269	0.843	0.426	2.31826e-07	CC
gene_42475	8.25964e-12	-1.66928	0.618	0.188	3.38959e-07	CC
gene_14109	9.49239e-12	-2.12127	0.483	0.099	3.89549e-07	CC
gene_37229	1.10756e-11	-2.47013	0.438	0.074	4.54519e-07	CC
gene_60108	1.22301e-11	-1.27029	0.64	0.213	5.01898e-07	CC
gene_3534	1.50921e-11	-1.95462	0.528	0.129	6.19349e-07	CC
gene_3296	1.53042e-11	-1.58124	0.618	0.193	6.28054e-07	CC
gene_8722	1.96197e-11	-2.65357	0.528	0.139	8.05152e-07	CC
gene_59767	2.12209e-11	-2.12677	0.494	0.109	8.70862e-07	CC
gene_4096	2.15596e-11	-1.88031	0.562	0.153	8.84762e-07	CC
gene_76637	2.32214e-11	-0.936027	0.921	0.53	9.52959e-07	CC
gene_19627	2.85767e-11	-2.00383	0.472	0.099	1.17273e-06	CC
gene_23805	3.02948e-11	-1.9861	0.618	0.198	1.24324e-06	CC
gene_50443	3.03892e-11	-5.55653	0.247	0.005	1.24711e-06	CC
gene_42334	3.48516e-11	-0.855866	0.742	0.322	1.43024e-06	CC
gene_74432	3.96455e-11	-2.44361	0.472	0.099	1.62697e-06	CC
gene_30632	4.99991e-11	-0.581331	0.685	0.292	2.05186e-06	CC
gene_43595	5.8135e-11	-3.13245	0.337	0.035	2.38575e-06	CC
gene_64474	6.40332e-11	-2.39304	0.506	0.124	2.62779e-06	CC
gene_10458	6.69674e-11	-1.86777	0.36	0.05	2.74821e-06	CC
gene_64957	6.76023e-11	-2.277	0.449	0.089	2.77426e-06	CC
gene_6542	6.84375e-11	-1.63227	0.539	0.149	2.80854e-06	CC
gene_62844	7.29271e-11	-1.40917	0.528	0.144	2.99278e-06	CC
gene_15430	7.74576e-11	-2.57622	0.27	0.015	3.1787e-06	CC
gene_61189	8.52308e-11	-1.90234	0.348	0.045	3.4977e-06	CC
gene_4234	9.1051e-11	-1.02965	0.472	0.114	3.73655e-06	CC
gene_26231	9.19194e-11	-2.80922	0.303	0.025	3.77219e-06	CC
gene_2210	1.01469e-10	-1.52267	0.539	0.149	4.1641e-06	CC
gene_77997	1.04805e-10	-6.92021	0.236	0.005	4.30101e-06	CC
gene_21566	1.06252e-10	-2.12458	0.36	0.05	4.36039e-06	CC
gene_45839	1.08696e-10	-1.08376	0.517	0.144	4.46065e-06	CC
gene_3225	1.18449e-10	-1.72095	0.618	0.208	4.8609e-06	CC
gene_51767	1.21028e-10	-1.32512	0.506	0.139	4.96677e-06	CC
gene_84136	1.21623e-10	-1.95553	0.438	0.089	4.99118e-06	CC
gene_2641	1.34876e-10	-0.812393	0.573	0.198	5.53506e-06	CC
gene_30222	1.47849e-10	-1.5545	0.652	0.238	6.06744e-06	CC
gene_61347	1.55071e-10	-2.16394	0.393	0.064	6.36382e-06	CC
gene_715	1.59049e-10	-2.35308	0.348	0.045	6.52705e-06	CC
gene_74313	1.66718e-10	-1.14689	0.708	0.292	6.84176e-06	CC
gene_83083	1.67527e-10	-3.94481	0.315	0.03	6.87499e-06	CC
gene_68996	1.79537e-10	-1.78846	0.472	0.109	7.36782e-06	CC
gene_26495	1.92871e-10	-1.47353	0.483	0.119	7.91503e-06	CC
gene_3180	1.95636e-10	-3.54176	0.36	0.05	8.02853e-06	CC
gene_9717	1.97919e-10	-2.74846	0.337	0.04	8.12221e-06	CC
gene_33166	2.06352e-10	-3.57201	0.326	0.035	8.46828e-06	CC
gene_74206	2.26848e-10	-3.11279	0.36	0.05	9.30941e-06	CC
gene_9811	2.27085e-10	-2.19937	0.517	0.139	9.3191e-06	CC
gene_38523	2.39413e-10	-1.62622	0.461	0.109	9.82503e-06	CC
gene_69881	2.40613e-10	-1.36126	0.539	0.158	9.87428e-06	CC
gene_54926	2.55464e-10	-1.26557	0.584	0.193	1.04837e-05	CC
gene_25256	2.55564e-10	-1.88307	0.584	0.188	1.04878e-05	CC
gene_58480	2.62324e-10	-0.965922	0.494	0.144	1.07653e-05	CC
gene_68653	2.83125e-10	-1.46686	0.539	0.158	1.16189e-05	CC
gene_74000	3.14622e-10	-1.14659	0.517	0.149	1.29115e-05	CC
gene_23543	3.28656e-10	0.485864	0.573	0.317	1.34874e-05	CC
gene_60226	3.77576e-10	-1.76283	0.438	0.094	1.5495e-05	CC
gene_49802	3.86821e-10	-1.75025	0.472	0.114	1.58744e-05	CC
gene_24165	4.06546e-10	-2.22987	0.449	0.099	1.66838e-05	CC
gene_42120	4.07483e-10	-1.44503	0.596	0.208	1.67223e-05	CC
gene_16915	4.20333e-10	-0.901966	0.663	0.262	1.72496e-05	CC
gene_45328	4.23692e-10	-2.02216	0.438	0.094	1.73875e-05	CC
gene_40203	4.44422e-10	-1.48627	0.438	0.099	1.82382e-05	CC
gene_67315	4.57575e-10	-1.90538	0.438	0.094	1.87779e-05	CC
gene_81249	4.93192e-10	-2.50102	0.393	0.069	2.02396e-05	CC
gene_18610	5.01663e-10	-0.504282	0.494	0.163	2.05873e-05	CC
gene_6364	5.10938e-10	0.724852	0.854	0.743	2.09679e-05	CC
gene_24855	5.98862e-10	-1.53411	0.427	0.094	2.45761e-05	CC
gene_25482	6.01513e-10	-1.92472	0.427	0.089	2.46849e-05	CC
gene_78952	6.01743e-10	-0.835673	0.674	0.282	2.46943e-05	CC
gene_61643	6.08852e-10	-1.63065	0.494	0.134	2.49861e-05	CC
gene_10189	6.18724e-10	-1.08085	0.393	0.084	2.53912e-05	CC
gene_44147	6.19045e-10	-0.634137	0.685	0.297	2.54044e-05	CC
gene_81710	6.899e-10	-3.57333	0.326	0.04	2.83121e-05	CC
gene_50479	7.36815e-10	-0.905777	0.562	0.193	3.02374e-05	CC
gene_66149	7.60479e-10	-1.8213	0.449	0.104	3.12085e-05	CC
gene_13664	7.6764e-10	-2.63507	0.348	0.05	3.15024e-05	CC
gene_74550	7.99548e-10	-2.56054	0.461	0.114	3.28119e-05	CC
gene_4800	8.30328e-10	-4.8935	0.27	0.02	3.4075e-05	CC
gene_69768	8.70907e-10	-0.69972	0.73	0.342	3.57403e-05	CC
gene_16863	8.71748e-10	-2.33556	0.416	0.084	3.57748e-05	CC
gene_38702	8.99203e-10	-0.760505	0.798	0.406	3.69015e-05	CC
gene_48804	9.636e-10	-2.12281	0.393	0.074	3.95442e-05	CC
gene_58803	1.02178e-09	-1.60426	0.382	0.069	4.1932e-05	CC
gene_58022	1.083e-09	-3.41526	0.27	0.02	4.44441e-05	CC
gene_1773	1.19625e-09	-1.78771	0.551	0.173	4.90916e-05	CC
gene_5333	1.22528e-09	-1.90234	0.36	0.059	5.02831e-05	CC
gene_3391	1.23548e-09	-0.924437	0.551	0.188	5.07017e-05	CC
gene_74118	1.28171e-09	-1.55332	0.674	0.277	5.25987e-05	CC
gene_53204	1.28621e-09	-1.74163	0.506	0.144	5.27834e-05	CC
gene_75394	1.30558e-09	-0.982873	0.494	0.149	5.35786e-05	CC
gene_29579	1.39903e-09	-2.16302	0.36	0.059	5.74133e-05	CC
gene_64000	1.41892e-09	-1.79839	0.416	0.089	5.82298e-05	CC
gene_68586	1.41942e-09	-1.7898	0.618	0.228	5.82504e-05	CC
gene_49067	1.47956e-09	-1.04826	0.562	0.193	6.0718e-05	CC
gene_76187	1.53464e-09	0.505361	0.697	0.465	6.29787e-05	CC
gene_18066	1.58428e-09	-0.491573	0.551	0.213	6.50156e-05	CC
gene_84461	1.58865e-09	-3.63822	0.281	0.025	6.5195e-05	CC
gene_23161	1.60375e-09	-1.17529	0.573	0.198	6.58147e-05	CC
gene_12073	1.66476e-09	-1.81384	0.506	0.144	6.83186e-05	CC
gene_68173	1.67799e-09	-2.26198	0.36	0.059	6.88612e-05	CC
gene_36460	1.79584e-09	-1.21609	0.472	0.129	7.36975e-05	CC
gene_4267	1.8844e-09	-0.896554	0.528	0.178	7.73319e-05	CC
gene_51574	1.91724e-09	-2.91787	0.36	0.059	7.86796e-05	CC
gene_75690	1.9275e-09	#NAME?	0.169	0	7.91007e-05	CC
gene_33797	1.94711e-09	-0.789989	0.73	0.347	7.99054e-05	CC
gene_8740	2.07855e-09	-2.13453	0.416	0.089	8.52995e-05	CC
gene_70596	2.10861e-09	-0.46968	0.584	0.238	8.65331e-05	CC
gene_4964	2.16667e-09	-1.73606	0.36	0.064	8.89158e-05	CC
gene_69197	2.18728e-09	-3.2291	0.326	0.045	8.97616e-05	CC
gene_21070	2.19258e-09	-1.94518	0.404	0.084	8.99791e-05	CC
gene_52667	2.22112e-09	-1.58967	0.404	0.089	9.11501e-05	CC
gene_74740	2.32922e-09	-1.29776	0.416	0.099	9.55864e-05	CC
gene_10886	2.36306e-09	0.81441	0.854	0.762	9.69753e-05	CC
gene_57562	2.53306e-09	-1.75883	0.483	0.134	0.000103952	CC
gene_21678	2.54986e-09	-1.56364	0.382	0.074	0.000104641	CC
gene_27432	2.59001e-09	-1.02964	0.584	0.213	0.000106289	CC
gene_37969	2.73725e-09	-0.814052	0.506	0.163	0.000112331	CC
gene_47938	2.80507e-09	-1.50019	0.416	0.094	0.000115115	CC
gene_77559	2.91798e-09	-1.88578	0.371	0.069	0.000119748	CC
gene_1357	2.9273e-09	-2.19947	0.281	0.03	0.000120131	CC
gene_33555	3.07419e-09	-1.08661	0.449	0.124	0.000126158	CC
gene_36559	3.23844e-09	-1.61761	0.472	0.129	0.000132899	CC
gene_69895	3.75368e-09	-0.970939	0.697	0.312	0.000154044	CC
gene_47645	3.79882e-09	-0.603986	0.584	0.233	0.000155896	CC
gene_42965	3.8587e-09	-4.16966	0.258	0.02	0.000158353	CC
gene_61086	3.97002e-09	-1.24589	0.573	0.203	0.000162922	CC
gene_10513	4.01585e-09	-2.32012	0.382	0.074	0.000164802	CC
gene_73529	4.04085e-09	-1.36237	0.607	0.228	0.000165829	CC
gene_32738	4.09584e-09	-1.24169	0.596	0.223	0.000168085	CC
gene_39569	4.22026e-09	-3.77242	0.202	0.005	0.000173191	CC
gene_32434	4.36659e-09	-1.43467	0.416	0.099	0.000179196	CC
gene_68807	4.40353e-09	-1.96055	0.292	0.035	0.000180712	CC
gene_75385	4.79027e-09	-1.0117	0.64	0.267	0.000196583	CC
gene_24901	4.88663e-09	-2.36476	0.416	0.094	0.000200537	CC
gene_59750	5.16618e-09	-7.16963	0.202	0.005	0.00021201	CC
gene_4127	5.17512e-09	-2.15767	0.281	0.03	0.000212376	CC
gene_1690	5.20663e-09	-1.97108	0.326	0.05	0.00021367	CC
gene_47898	5.2133e-09	-3.24661	0.27	0.025	0.000213944	CC
gene_60541	5.25313e-09	-1.31151	0.382	0.084	0.000215578	CC
gene_50836	5.47121e-09	-1.9535	0.528	0.168	0.000224527	CC
gene_37707	5.8969e-09	-3.01808	0.292	0.035	0.000241997	CC
gene_65177	5.96943e-09	-2.90077	0.281	0.03	0.000244974	CC
gene_18754	6.27763e-09	-2.32535	0.438	0.109	0.000257621	CC
gene_1021	6.30643e-09	-0.643159	0.517	0.188	0.000258803	CC
gene_9104	6.31368e-09	-0.928814	0.573	0.213	0.000259101	CC
gene_34498	6.55368e-09	-1.88125	0.506	0.153	0.00026895	CC
gene_76920	6.67926e-09	-0.978909	0.539	0.188	0.000274103	CC
gene_69253	6.75969e-09	0.622269	0.607	0.391	0.000277404	CC
gene_4591	6.83986e-09	-1.13931	0.438	0.119	0.000280694	CC
gene_57872	7.33623e-09	#NAME?	0.157	0	0.000301064	CC
gene_79728	7.33623e-09	#NAME?	0.157	0	0.000301064	CC
gene_33905	7.33623e-09	#NAME?	0.157	0	0.000301064	CC
gene_15797	7.39094e-09	-1.53467	0.427	0.109	0.000303309	CC
gene_68754	7.50948e-09	-2.64229	0.315	0.045	0.000308174	CC
gene_41992	7.90485e-09	-0.795956	0.787	0.416	0.000324399	CC
gene_75314	8.05713e-09	-2.1973	0.393	0.084	0.000330648	CC
gene_79200	8.57376e-09	-1.68802	0.393	0.089	0.00035185	CC
gene_38869	8.60804e-09	-0.488363	0.685	0.332	0.000353257	CC
gene_26067	8.72901e-09	-0.875495	0.438	0.129	0.000358221	CC
gene_3320	8.76893e-09	2.37465	0.258	0.431	0.000359859	CC
gene_56873	9.20499e-09	-1.94513	0.36	0.069	0.000377754	CC
gene_37427	9.31649e-09	-1.10032	0.404	0.099	0.00038233	CC
gene_46829	9.50272e-09	-1.46687	0.483	0.144	0.000389973	CC
gene_53306	9.77573e-09	-1.70795	0.438	0.114	0.000401177	CC
gene_35060	1.01943e-08	-1.54019	0.461	0.129	0.000418353	CC
gene_12118	1.09875e-08	-1.87694	0.281	0.035	0.000450904	CC
gene_78993	1.12464e-08	0.879324	0.876	0.832	0.00046153	CC
gene_54895	1.29476e-08	-3.18193	0.191	0.005	0.000531345	CC
gene_46630	1.33731e-08	-1.52397	0.326	0.059	0.000548805	CC
gene_23744	1.35164e-08	-2.17595	0.438	0.114	0.000554686	CC
gene_22863	1.41548e-08	-1.31654	0.506	0.163	0.000580884	CC
gene_26158	1.47264e-08	-2.12723	0.303	0.045	0.000604341	CC
gene_11639	1.58253e-08	-1.32885	0.303	0.05	0.000649439	CC
gene_36465	1.64406e-08	4.77812	0.034	0.307	0.000674688	CC
gene_71356	1.73504e-08	-3.19434	0.258	0.025	0.000712026	CC
gene_69252	1.77272e-08	-2.25721	0.348	0.064	0.000727487	CC
gene_3959	1.83207e-08	-1.58724	0.472	0.139	0.000751843	CC
gene_70925	1.85949e-08	-2.17636	0.393	0.089	0.000763097	CC
gene_70345	1.92133e-08	-0.678774	0.607	0.267	0.000788474	CC
gene_15164	1.92315e-08	-1.57672	0.393	0.094	0.000789223	CC
gene_12575	2.03117e-08	-1.54187	0.337	0.064	0.00083355	CC
gene_45741	2.09261e-08	0.605926	0.652	0.436	0.000858764	CC
gene_41766	2.11583e-08	-3.41207	0.27	0.03	0.000868296	CC
gene_5933	2.19676e-08	-2.44319	0.303	0.045	0.000901507	CC
gene_23973	2.1976e-08	-2.50375	0.281	0.035	0.00090185	CC
gene_27514	2.2174e-08	-0.400024	0.584	0.262	0.000909976	CC
gene_40474	2.24236e-08	-1.67504	0.438	0.119	0.000920221	CC
gene_74338	2.24349e-08	-2.80378	0.281	0.035	0.000920683	CC
gene_13665	2.26925e-08	-2.5336	0.326	0.054	0.000931255	CC
gene_29123	2.28741e-08	0.470164	0.663	0.455	0.000938706	CC
gene_44382	2.37598e-08	-0.936748	0.584	0.233	0.000975056	CC
gene_57938	2.44642e-08	1.70509	0.393	0.505	0.00100396	CC
gene_31594	2.48729e-08	-2.12495	0.416	0.104	0.00102073	CC
gene_78086	2.59571e-08	-0.784757	0.584	0.243	0.00106523	CC
gene_84431	2.63066e-08	-1.07031	0.461	0.144	0.00107957	CC
gene_45258	2.68789e-08	-0.61611	0.472	0.168	0.00110306	CC
gene_63583	2.71124e-08	-1.54861	0.551	0.198	0.00111264	CC
gene_29280	2.75603e-08	-0.974176	0.371	0.089	0.00113102	CC
gene_41294	2.77033e-08	#NAME?	0.146	0	0.00113689	CC
gene_49374	2.94292e-08	-1.86121	0.348	0.069	0.00120772	CC
gene_9728	2.98425e-08	-0.623003	0.899	0.569	0.00122467	CC
gene_25902	2.98581e-08	-0.606434	0.461	0.163	0.00122532	CC
gene_59973	3.03637e-08	-1.90357	0.404	0.099	0.00124607	CC
gene_41066	3.04928e-08	-1.31501	0.382	0.094	0.00125136	CC
gene_45177	3.051e-08	-1.75385	0.337	0.064	0.00125207	CC
gene_40341	3.23943e-08	-1.29851	0.348	0.074	0.0013294	CC
gene_12108	3.33593e-08	0.469169	0.472	0.248	0.001369	CC
gene_49387	3.76391e-08	1.98074	0.36	0.505	0.00154463	CC
gene_17460	3.79119e-08	-1.28767	0.551	0.203	0.00155583	CC
gene_18384	3.83576e-08	0.47013	0.573	0.361	0.00157412	CC
gene_58092	3.92574e-08	-0.814441	0.371	0.094	0.00161105	CC
gene_41011	4.00078e-08	-0.920389	0.449	0.144	0.00164184	CC
gene_6465	4.03143e-08	0.436328	0.607	0.361	0.00165442	CC
gene_13198	4.42707e-08	-0.511413	0.584	0.262	0.00181678	CC
gene_26487	4.55878e-08	-1.79088	0.416	0.109	0.00187083	CC
gene_58761	4.61584e-08	-1.74052	0.416	0.109	0.00189425	CC
gene_48876	4.85935e-08	-2.25256	0.258	0.03	0.00199418	CC
gene_35323	5.02176e-08	-2.76721	0.247	0.025	0.00206083	CC
gene_77696	5.05435e-08	-0.998669	0.506	0.173	0.00207421	CC
gene_61769	5.12066e-08	-1.56407	0.483	0.153	0.00210142	CC
gene_6645	5.14794e-08	-2.21102	0.427	0.119	0.00211261	CC
gene_83081	5.27713e-08	-4.60885	0.202	0.01	0.00216563	CC
gene_78935	5.36499e-08	-1.89823	0.292	0.045	0.00220168	CC
gene_3524	5.47636e-08	-2.17051	0.303	0.05	0.00224739	CC
gene_5195	5.61404e-08	-1.36283	0.337	0.069	0.00230389	CC
gene_42040	5.65575e-08	-1.68312	0.371	0.084	0.00232101	CC
gene_57940	5.68396e-08	-0.832549	0.517	0.188	0.00233258	CC
gene_79512	5.93839e-08	-0.70168	0.663	0.317	0.002437	CC
gene_83858	6.06419e-08	-2.38076	0.326	0.059	0.00248862	CC
gene_64488	6.11813e-08	-1.59354	0.427	0.119	0.00251076	CC
gene_58913	6.60772e-08	-0.583645	0.382	0.109	0.00271167	CC
gene_36180	6.76694e-08	-4.33067	0.18	0.005	0.00277702	CC
gene_74512	6.81004e-08	-3.01081	0.258	0.03	0.0027947	CC
gene_23760	6.81179e-08	-1.30489	0.461	0.144	0.00279542	CC
gene_31257	6.81318e-08	-2.8313	0.315	0.054	0.00279599	CC
gene_1979	6.83139e-08	-0.872095	0.539	0.208	0.00280347	CC
gene_67306	6.83644e-08	-1.4036	0.315	0.059	0.00280554	CC
gene_60905	7.35359e-08	-1.27023	0.472	0.153	0.00301777	CC
gene_51349	7.53347e-08	-1.16589	0.371	0.094	0.00309159	CC
gene_34385	7.77908e-08	-1.28915	0.337	0.074	0.00319238	CC
gene_66372	7.79569e-08	-0.851292	0.562	0.228	0.0031992	CC
gene_2550	8.03011e-08	-0.534931	0.449	0.153	0.0032954	CC
gene_68046	9.18874e-08	-0.459831	0.551	0.238	0.00377087	CC
gene_442	9.28995e-08	-1.4046	0.449	0.139	0.00381241	CC
gene_46297	9.53346e-08	-1.44172	0.404	0.109	0.00391234	CC
gene_7136	9.55394e-08	-3.88681	0.213	0.015	0.00392074	CC
gene_3882	9.56513e-08	-2.69526	0.348	0.074	0.00392534	CC
gene_85022	9.7383e-08	-1.6267	0.404	0.109	0.00399641	CC
gene_78349	9.76798e-08	-0.424031	0.427	0.149	0.00400859	CC
gene_61762	9.95856e-08	-1.65302	0.371	0.089	0.0040868	CC
gene_32956	9.98519e-08	-1.28883	0.348	0.079	0.00409772	CC
gene_85256	1.03839e-07	#NAME?	0.135	0	0.00426135	CC
gene_83082	1.03839e-07	#NAME?	0.135	0	0.00426135	CC
gene_73825	1.03839e-07	#NAME?	0.135	0	0.00426135	CC
gene_76918	1.04211e-07	-0.637455	0.685	0.347	0.00427661	CC
gene_42761	1.10367e-07	-0.701301	0.596	0.262	0.00452923	CC
gene_61327	1.11221e-07	-0.418317	0.449	0.168	0.00456428	CC
gene_13131	1.13282e-07	-2.88912	0.326	0.064	0.00464887	CC
gene_73980	1.14536e-07	-1.83158	0.382	0.094	0.00470033	CC
gene_63013	1.15171e-07	1.89287	0.303	0.5	0.00472637	CC
gene_4046	1.19032e-07	-1.19777	0.449	0.144	0.00488483	CC
gene_27500	1.22174e-07	-0.507094	0.438	0.153	0.00501379	CC
gene_77160	1.22429e-07	0.948014	0.618	0.535	0.00502424	CC
gene_41359	1.22812e-07	-1.17303	0.337	0.074	0.00503994	CC
gene_29166	1.23758e-07	-0.843639	0.326	0.074	0.0050788	CC
gene_34710	1.23772e-07	-1.25772	0.371	0.094	0.00507936	CC
gene_50855	1.24607e-07	-3.47816	0.281	0.045	0.00511363	CC
gene_64931	1.29738e-07	-0.610438	0.438	0.149	0.00532417	CC
gene_42005	1.31779e-07	-0.74384	0.494	0.188	0.00540795	CC
gene_15810	1.36811e-07	-2.05974	0.303	0.054	0.00561443	CC
gene_40110	1.40646e-07	-1.01273	0.416	0.124	0.00577185	CC
gene_22394	1.48092e-07	-0.952388	0.382	0.109	0.00607739	CC
gene_19101	1.48791e-07	-1.85295	0.292	0.05	0.00610607	CC
gene_44976	1.49108e-07	-1.38213	0.461	0.149	0.0061191	CC
gene_61648	1.50847e-07	-1.05805	0.416	0.129	0.00619047	CC
gene_29401	1.55478e-07	-2.02171	0.371	0.089	0.00638052	CC
gene_28005	1.5767e-07	-1.33406	0.404	0.114	0.00647046	CC
gene_26971	1.5916e-07	-0.604924	0.427	0.144	0.0065316	CC
gene_73283	1.60169e-07	3.15905	0.191	0.351	0.00657301	CC
gene_40826	1.6414e-07	-0.777329	0.382	0.109	0.00673596	CC
gene_431	1.64441e-07	1.24413	0.472	0.441	0.00674833	CC
gene_32378	1.69123e-07	-0.612968	0.427	0.144	0.00694048	CC
gene_26114	1.70524e-07	-0.822466	0.517	0.198	0.00699796	CC
gene_62311	1.77233e-07	-2.05717	0.281	0.045	0.0072733	CC
gene_40047	1.7738e-07	-0.607572	0.427	0.139	0.00727932	CC
gene_29251	1.78093e-07	-2.43967	0.202	0.015	0.00730858	CC
gene_13765	1.79599e-07	-4.51098	0.191	0.01	0.0073704	CC
gene_18696	1.82201e-07	-2.05704	0.292	0.05	0.00747716	CC
gene_48609	1.82939e-07	-0.942375	0.36	0.094	0.00750747	CC
gene_59205	1.90146e-07	-0.545755	0.438	0.153	0.00780322	CC
gene_80719	1.92312e-07	0.443625	0.562	0.361	0.00789209	CC
gene_41947	1.97955e-07	-0.594009	0.596	0.282	0.00812367	CC
gene_64471	1.99559e-07	-0.639066	0.472	0.173	0.0081895	CC
gene_58667	2.00227e-07	-1.44	0.236	0.03	0.0082169	CC
gene_44891	2.01771e-07	-1.0394	0.438	0.144	0.00828028	CC
gene_46601	2.10524e-07	-0.375662	0.506	0.213	0.00863947	CC
gene_77971	2.12078e-07	-1.27224	0.517	0.193	0.00870325	CC
gene_9410	2.21549e-07	-1.51371	0.292	0.054	0.00909191	CC
gene_19543	2.21771e-07	-0.484724	0.584	0.272	0.00910105	CC
gene_17757	2.2677e-07	-0.444328	0.438	0.163	0.00930621	CC
gene_27499	2.31035e-07	-1.29382	0.348	0.084	0.00948123	CC
gene_78848	2.32181e-07	-0.686623	0.517	0.208	0.00952824	CC
gene_33518	2.33627e-07	-1.47623	0.404	0.114	0.00958758	CC
gene_63383	2.34326e-07	-1.15884	0.258	0.04	0.00961628	CC
gene_37342	2.38058e-07	-1.94818	0.348	0.079	0.00976943	CC
gene_63314	2.43171e-07	-1.45798	0.337	0.074	0.00997926	CC
gene_58906	2.48113e-07	0.604441	0.416	0.228	0.010182	CC
gene_50228	2.49172e-07	-1.38794	0.337	0.079	0.0102255	CC
gene_46071	2.60696e-07	-1.64916	0.303	0.059	0.0106985	CC
gene_84122	2.77699e-07	-1.12599	0.449	0.149	0.0113962	CC
gene_66814	2.79666e-07	-1.76861	0.315	0.064	0.0114769	CC
gene_19082	2.80299e-07	-1.22534	0.404	0.119	0.0115029	CC
gene_81672	2.81157e-07	-1.47209	0.584	0.248	0.0115381	CC
gene_84839	2.81649e-07	-4.71523	0.202	0.015	0.0115583	CC
gene_62009	2.82362e-07	-0.445539	0.416	0.144	0.0115876	CC
gene_40311	2.85785e-07	-1.52	0.427	0.129	0.011728	CC
gene_63200	2.86641e-07	-1.0935	0.393	0.114	0.0117632	CC
gene_58963	2.87033e-07	-2.00994	0.303	0.059	0.0117793	CC
gene_11943	2.94193e-07	-1.59252	0.427	0.129	0.0120731	CC
gene_20344	2.98531e-07	-0.507224	0.494	0.198	0.0122511	CC
gene_82908	3.0767e-07	-0.932009	0.618	0.282	0.0126262	CC
gene_58295	3.11616e-07	-0.842194	0.404	0.129	0.0127881	CC
gene_61593	3.14619e-07	-1.46734	0.303	0.059	0.0129113	CC
gene_58386	3.19173e-07	-0.744092	0.742	0.406	0.0130982	CC
gene_72934	3.25052e-07	-1.39923	0.258	0.04	0.0133395	CC
gene_66334	3.28967e-07	-1.20134	0.292	0.059	0.0135001	CC
gene_44805	3.29518e-07	-0.77214	0.315	0.079	0.0135227	CC
gene_18435	3.4413e-07	-1.21906	0.483	0.173	0.0141224	CC
gene_32398	3.45311e-07	-0.953754	0.371	0.104	0.0141709	CC
gene_39543	3.45783e-07	-0.915722	0.393	0.119	0.0141903	CC
gene_11878	3.45996e-07	-0.5428	0.483	0.188	0.014199	CC
gene_10793	3.46386e-07	0.366054	0.573	0.347	0.014215	CC
gene_44251	3.47681e-07	-1.55803	0.438	0.139	0.0142681	CC
gene_64484	3.50903e-07	-1.1971	0.348	0.089	0.0144004	CC
gene_18781	3.54512e-07	-1.00912	0.472	0.168	0.0145485	CC
gene_8778	3.63225e-07	-0.841057	0.315	0.074	0.014906	CC
gene_18077	3.68231e-07	-0.578748	0.427	0.149	0.0151115	CC
gene_174	3.72283e-07	-0.882954	0.472	0.173	0.0152778	CC
gene_61491	3.7614e-07	-0.522798	0.438	0.163	0.015436	CC
gene_22123	3.79899e-07	-0.697119	0.371	0.114	0.0155903	CC
gene_24335	3.81062e-07	-1.15795	0.472	0.168	0.015638	CC
gene_24685	3.82403e-07	-1.20509	0.292	0.059	0.015693	CC
gene_58489	3.82845e-07	-2.02128	0.225	0.025	0.0157112	CC
gene_52297	3.84328e-07	-1.87576	0.292	0.054	0.015772	CC
gene_81833	3.86534e-07	#NAME?	0.124	0	0.0158626	CC
gene_55381	4.24845e-07	-1.97812	0.36	0.089	0.0174348	CC
gene_30086	4.38114e-07	-0.955853	0.494	0.188	0.0179793	CC
gene_10685	4.39997e-07	-3.23084	0.213	0.02	0.0180566	CC
gene_10934	4.47793e-07	-0.732188	0.483	0.183	0.0183765	CC
gene_59640	4.50543e-07	-3.46272	0.213	0.02	0.0184894	CC
gene_68831	4.54059e-07	1.17434	0.506	0.426	0.0186337	CC
gene_66249	4.62473e-07	-1.35833	0.292	0.059	0.0189789	CC
gene_80448	4.73314e-07	-1.93565	0.236	0.03	0.0194238	CC
gene_80558	4.77136e-07	0.532095	0.64	0.475	0.0195807	CC
gene_62929	4.8227e-07	-1.39279	0.483	0.173	0.0197914	CC
gene_71097	4.83716e-07	-0.515649	0.562	0.262	0.0198507	CC
gene_3710	4.91473e-07	0.810767	0.438	0.282	0.0201691	CC
gene_20156	4.98284e-07	-0.534807	0.494	0.208	0.0204486	CC
gene_75441	5.01798e-07	-1.18917	0.416	0.134	0.0205928	CC
gene_21970	5.06604e-07	-0.394915	0.461	0.183	0.02079	CC
gene_16	5.06706e-07	-1.43582	0.303	0.064	0.0207942	CC
gene_42181	5.17907e-07	-1.36289	0.348	0.089	0.0212539	CC
gene_34008	5.20598e-07	-2.13051	0.292	0.054	0.0213643	CC
gene_64868	5.3238e-07	-2.42651	0.225	0.025	0.0218478	CC
gene_36259	5.42338e-07	-0.901326	0.494	0.193	0.0222565	CC
gene_36603	5.46471e-07	-1.29828	0.348	0.089	0.0224261	CC
gene_80056	5.52231e-07	-0.404323	0.629	0.322	0.0226625	CC
gene_57392	5.52237e-07	-1.1917	0.337	0.084	0.0226627	CC
gene_6490	5.61773e-07	-3.16971	0.225	0.025	0.023054	CC
gene_59895	5.6801e-07	-2.28415	0.281	0.05	0.02331	CC
gene_68223	5.68792e-07	-0.714193	0.494	0.198	0.0233421	CC
gene_8832	5.69985e-07	-0.786805	0.82	0.51	0.023391	CC
gene_5418	5.73e-07	-1.50072	0.36	0.094	0.0235148	CC
gene_40398	5.75551e-07	-1.64874	0.551	0.228	0.0236195	CC
gene_30712	5.79962e-07	-3.36186	0.18	0.01	0.0238005	CC
gene_77626	5.84191e-07	-0.554559	0.506	0.213	0.023974	CC
gene_12434	5.86295e-07	-3.45654	0.18	0.01	0.0240604	CC
gene_20757	6.01294e-07	-2.53445	0.236	0.03	0.0246759	CC
gene_3701	6.03773e-07	-1.0689	0.315	0.074	0.0247776	CC
gene_33042	6.0795e-07	0.62984	0.73	0.574	0.024949	CC
gene_17680	6.10406e-07	-0.800193	0.225	0.035	0.0250498	CC
gene_20446	6.20338e-07	-1.13536	0.517	0.203	0.0254574	CC
gene_52688	6.33105e-07	-1.38013	0.348	0.089	0.0259814	CC
gene_52508	6.34113e-07	-0.773015	0.539	0.238	0.0260227	CC
gene_47628	6.35427e-07	-1.11692	0.506	0.198	0.0260766	CC
gene_36813	6.3553e-07	-0.511949	0.36	0.109	0.0260809	CC
gene_40507	6.37772e-07	-2.892	0.236	0.03	0.0261729	CC
gene_55689	6.49472e-07	-0.888287	0.404	0.134	0.026653	CC
gene_47522	6.68616e-07	-2.60164	0.27	0.045	0.0274387	CC
gene_13276	6.89822e-07	1.72531	0.348	0.416	0.0283089	CC
gene_80943	7.2743e-07	-0.887554	0.652	0.327	0.0298523	CC
gene_8318	7.2924e-07	2.80097	0.146	0.371	0.0299266	CC
gene_12748	7.4049e-07	-1.92641	0.326	0.074	0.0303882	CC
gene_9236	7.48108e-07	0.567112	0.787	0.673	0.0307009	CC
gene_60431	7.49873e-07	-1.4146	0.281	0.054	0.0307733	CC
gene_25195	7.7949e-07	-0.662715	0.472	0.188	0.0319887	CC
gene_6839	8.03496e-07	0.968401	0.596	0.545	0.0329739	CC
gene_38118	8.15659e-07	-0.63567	0.596	0.287	0.033473	CC
gene_74434	8.26813e-07	-0.563211	0.764	0.441	0.0339307	CC
gene_2041	8.37255e-07	-2.04716	0.202	0.02	0.0343593	CC
gene_72399	8.3867e-07	-0.525947	0.91	0.629	0.0344173	CC
gene_38786	8.73946e-07	-1.07832	0.27	0.054	0.035865	CC
gene_42232	9.2519e-07	-0.567474	0.573	0.272	0.037968	CC
gene_35189	9.33533e-07	-2.02547	0.315	0.069	0.0383103	CC
gene_26918	9.40144e-07	-0.637022	0.382	0.124	0.0385816	CC
gene_58462	9.40662e-07	-3.16071	0.191	0.015	0.0386029	CC
gene_71431	9.41317e-07	-3.18008	0.191	0.015	0.0386298	CC
gene_25623	9.71088e-07	-0.833896	0.36	0.104	0.0398515	CC
gene_39162	9.71496e-07	0.757566	0.472	0.327	0.0398683	CC
gene_61868	9.84391e-07	-1.51504	0.292	0.059	0.0403974	CC
gene_17271	9.98382e-07	-3.59425	0.191	0.015	0.0409716	CC
gene_75811	1.00279e-06	-0.720544	0.348	0.104	0.0411523	CC
gene_69636	1.0128e-06	-1.65212	0.382	0.109	0.0415633	CC
gene_37497	1.04246e-06	0.781625	0.618	0.54	0.0427806	CC
gene_77010	1.05342e-06	-1.15112	0.348	0.094	0.0432302	CC
gene_56923	1.06646e-06	-0.45709	0.584	0.287	0.0437654	CC
gene_15498	1.09107e-06	-0.717208	0.438	0.163	0.0447754	CC
gene_17824	1.09298e-06	-0.735459	0.326	0.089	0.0448538	CC
gene_30151	1.10803e-06	2.58835	0.202	0.396	0.0454712	CC
gene_66450	1.12524e-06	-1.95326	0.303	0.064	0.0461776	CC
gene_72325	1.13142e-06	-0.75099	0.393	0.134	0.0464314	CC
gene_71385	1.14058e-06	-0.946409	0.348	0.099	0.0468069	CC
gene_40610	1.14123e-06	-1.45942	0.371	0.104	0.0468337	CC
gene_59242	1.14686e-06	-0.804066	0.371	0.114	0.0470647	CC
gene_14341	1.15976e-06	-1.38507	0.36	0.099	0.0475941	CC
gene_38742	1.16287e-06	-0.877579	0.438	0.163	0.047722	CC
gene_18806	1.16783e-06	-0.409623	0.483	0.208	0.0479253	CC
gene_75481	1.1955e-06	-2.25725	0.303	0.064	0.049061	CC
gene_66751	1.20087e-06	-1.22535	0.382	0.114	0.0492812	CC
gene_24964	1.2023e-06	-1.12903	0.27	0.054	0.0493398	CC
gene_40081	1.22129e-06	-0.859949	0.607	0.287	0.0501193	CC
gene_36910	1.2337e-06	-0.796493	0.438	0.158	0.0506285	CC
gene_41035	1.23483e-06	-0.467037	0.438	0.178	0.050675	CC
gene_80783	1.24357e-06	-1.7895	0.27	0.05	0.0510337	CC
gene_42746	1.25149e-06	1.24785	0.449	0.421	0.0513588	CC
gene_59760	1.35189e-06	-0.881961	0.416	0.144	0.0554787	CC
gene_57264	1.37243e-06	-1.43667	0.292	0.064	0.056322	CC
gene_17574	1.40888e-06	-1.29341	0.348	0.094	0.0578177	CC
gene_21173	1.42966e-06	-0.464757	0.449	0.188	0.0586703	CC
gene_43852	1.42979e-06	#NAME?	0.112	0	0.0586759	CC
gene_47200	1.42979e-06	#NAME?	0.112	0	0.0586759	CC
gene_63668	1.42979e-06	#NAME?	0.112	0	0.0586759	CC
gene_66069	1.42979e-06	#NAME?	0.112	0	0.0586759	CC
gene_81513	1.42979e-06	#NAME?	0.112	0	0.0586759	CC
gene_9594	1.43943e-06	-0.572819	0.528	0.233	0.0590712	CC
gene_34302	1.45548e-06	-1.05642	0.393	0.129	0.0597302	CC
gene_19561	1.47139e-06	-0.777956	0.326	0.089	0.060383	CC
gene_40219	1.49553e-06	-0.710024	0.461	0.183	0.0613734	CC
gene_35321	1.50733e-06	-0.605052	0.404	0.149	0.0618578	CC
gene_31703	1.51983e-06	Inf	0	0.153	0.0623706	CC
gene_39724	1.51983e-06	Inf	0	0.153	0.0623706	CC
gene_10837	1.52177e-06	-2.74333	0.281	0.054	0.0624505	CC
gene_38873	1.52826e-06	-0.45883	0.416	0.158	0.0627168	CC
gene_26754	1.54026e-06	-1.55383	0.36	0.099	0.0632092	CC
gene_67564	1.54492e-06	-1.11519	0.528	0.223	0.0634005	CC
gene_27583	1.55059e-06	-1.88983	0.247	0.04	0.063633	CC
gene_4727	1.5558e-06	-1.30101	0.292	0.064	0.0638468	CC
gene_12905	1.57668e-06	-0.854142	0.315	0.084	0.0647039	CC
gene_62116	1.58186e-06	-3.78988	0.213	0.025	0.0649163	CC
gene_32308	1.60213e-06	-2.38614	0.281	0.054	0.0657484	CC
gene_36542	1.64966e-06	-1.41424	0.382	0.114	0.0676986	CC
gene_59019	1.67718e-06	2.30795	0.258	0.416	0.0688282	CC
gene_394	1.68527e-06	-0.384326	0.652	0.356	0.0691601	CC
gene_16605	1.69153e-06	-0.535198	0.337	0.104	0.069417	CC
gene_24499	1.727e-06	-3.11559	0.213	0.025	0.0708726	CC
gene_15075	1.73905e-06	-0.683836	0.483	0.208	0.0713672	CC
gene_4959	1.74392e-06	-2.20744	0.236	0.035	0.071567	CC
gene_59064	1.75064e-06	-0.716178	0.315	0.084	0.0718428	CC
gene_11789	1.75713e-06	-1.62032	0.36	0.099	0.0721092	CC
gene_23961	1.76488e-06	-0.381729	0.596	0.307	0.072427	CC
gene_3737	1.78628e-06	-2.15901	0.326	0.079	0.0733052	CC
gene_39599	1.80941e-06	0.651111	0.562	0.426	0.0742547	CC
gene_56454	1.81483e-06	-3.20101	0.169	0.01	0.0744771	CC
gene_27522	1.83154e-06	0.495223	0.483	0.277	0.0751627	CC
gene_22414	1.84473e-06	-2.26568	0.247	0.04	0.0757039	CC
gene_40781	1.86068e-06	-3.41376	0.169	0.01	0.0763587	CC
gene_567	1.88104e-06	-0.927475	0.427	0.153	0.0771942	CC
gene_17897	1.91274e-06	-1.55393	0.337	0.089	0.0784951	CC
gene_12246	1.92023e-06	-2.33698	0.236	0.035	0.0788022	CC
gene_49476	1.967e-06	-2.40397	0.236	0.035	0.0807216	CC
gene_68320	2.00845e-06	-1.74551	0.303	0.069	0.0824229	CC
gene_81340	2.01008e-06	-2.91801	0.247	0.04	0.0824896	CC
gene_11224	2.03098e-06	-1.3008	0.326	0.084	0.0833476	CC
gene_3955	2.05683e-06	-0.49315	0.427	0.168	0.0844083	CC
gene_53249	2.10192e-06	-0.682669	0.382	0.129	0.0862586	CC
gene_85029	2.15753e-06	-1.60228	0.303	0.069	0.0885407	CC
gene_12825	2.16088e-06	-0.764975	0.36	0.114	0.0886782	CC
gene_83089	2.17497e-06	-1.98224	0.315	0.074	0.0892564	CC
gene_66792	2.23153e-06	-1.42772	0.292	0.064	0.0915775	CC
gene_33966	2.23465e-06	-2.02883	0.348	0.094	0.0917056	CC
gene_17717	2.26409e-06	-1.20581	0.416	0.144	0.0929138	CC
gene_71472	2.2712e-06	-0.912963	0.427	0.153	0.0932054	CC
gene_67675	2.31718e-06	-0.996957	0.539	0.233	0.0950926	CC
gene_14644	2.32367e-06	-1.82855	0.303	0.069	0.0953587	CC
gene_12	2.32907e-06	-1.37092	0.236	0.04	0.0955804	CC
gene_5660	2.33373e-06	0.619673	0.348	0.163	0.0957718	CC
gene_65860	2.35744e-06	0.61937	0.517	0.391	0.0967448	CC
gene_43040	2.38596e-06	-0.611216	0.607	0.307	0.0979151	CC
gene_63206	2.39623e-06	-1.15679	0.27	0.054	0.0983364	CC
gene_64803	2.41724e-06	-1.42453	0.213	0.03	0.0991985	CC
gene_18259	2.43291e-06	-1.00534	0.326	0.089	0.0998416	CC
gene_24016	2.45112e-06	-1.56153	0.292	0.064	0.100589	CC
gene_12856	2.46863e-06	-1.35739	0.225	0.035	0.101308	CC
gene_81320	2.53464e-06	-0.942166	0.382	0.124	0.104016	CC
gene_54650	2.57332e-06	-0.46849	0.562	0.282	0.105604	CC
gene_71318	2.63732e-06	0.880592	0.607	0.51	0.10823	CC
gene_25144	2.64275e-06	-1.99987	0.303	0.069	0.108453	CC
gene_31327	2.64688e-06	-0.379405	0.393	0.144	0.108623	CC
gene_5479	2.6713e-06	-0.482251	0.461	0.193	0.109625	CC
gene_37164	2.67277e-06	0.468989	0.348	0.163	0.109685	CC
gene_57216	2.71932e-06	-2.53406	0.18	0.015	0.111595	CC
gene_24538	2.74673e-06	-1.68375	0.292	0.064	0.11272	CC
gene_76069	2.75564e-06	0.474467	0.393	0.208	0.113086	CC
gene_67003	2.81896e-06	-0.87091	0.337	0.099	0.115684	CC
gene_71267	2.83109e-06	-1.55276	0.225	0.035	0.116182	CC
gene_71862	2.83496e-06	-0.696308	0.438	0.168	0.116341	CC
gene_31979	2.84026e-06	-1.5995	0.326	0.084	0.116559	CC
gene_17997	2.87527e-06	-0.593386	0.449	0.183	0.117995	CC
gene_2928	2.94673e-06	-3.07991	0.18	0.015	0.120928	CC
gene_84614	2.98411e-06	-5.43573	0.146	0.005	0.122462	CC
gene_2906	2.98632e-06	-0.893473	0.303	0.079	0.122553	CC
gene_59752	3.0089e-06	-0.80659	0.281	0.069	0.123479	CC
gene_65088	3.0137e-06	-4.98134	0.146	0.005	0.123676	CC
gene_37437	3.02155e-06	-0.745778	0.348	0.109	0.123998	CC
gene_76681	3.10083e-06	-0.65576	0.281	0.069	0.127252	CC
gene_6228	3.11133e-06	-1.75372	0.281	0.059	0.127683	CC
gene_80665	3.11833e-06	-1.09309	0.438	0.158	0.12797	CC
gene_65164	3.12163e-06	-1.71313	0.258	0.05	0.128105	CC
gene_11157	3.14155e-06	-0.941329	0.27	0.059	0.128923	CC
gene_1178	3.17536e-06	-2.36809	0.191	0.02	0.13031	CC
gene_9860	3.18036e-06	-3.52263	0.18	0.015	0.130515	CC
gene_20823	3.21896e-06	-1.44	0.315	0.079	0.1321	CC
gene_76513	3.30112e-06	-1.8271	0.213	0.03	0.135471	CC
gene_16883	3.35056e-06	-0.448451	0.303	0.089	0.1375	CC
gene_25414	3.35498e-06	-1.1132	0.281	0.064	0.137682	CC
gene_56332	3.3568e-06	-0.585662	0.888	0.614	0.137757	CC
gene_63648	3.39843e-06	-1.5029	0.461	0.173	0.139465	CC
gene_35816	3.43516e-06	-2.26394	0.191	0.02	0.140972	CC
gene_38923	3.43807e-06	-0.46744	0.393	0.144	0.141092	CC
gene_14967	3.48065e-06	-1.48288	0.348	0.099	0.142839	CC
gene_23849	3.51341e-06	-4.40951	0.191	0.02	0.144183	CC
gene_69529	3.69199e-06	-2.71512	0.191	0.02	0.151512	CC
gene_39971	3.76036e-06	-2.31429	0.191	0.02	0.154318	CC
gene_7523	3.78333e-06	0.922487	0.584	0.559	0.15526	CC
gene_34138	3.83457e-06	-1.03861	0.348	0.104	0.157363	CC
gene_72037	3.85221e-06	1.20636	0.427	0.376	0.158087	CC
gene_78909	3.91575e-06	-1.82468	0.236	0.04	0.160694	CC
gene_80432	3.97912e-06	0.438392	0.382	0.173	0.163295	CC
gene_6233	4.00851e-06	-1.94124	0.236	0.04	0.164501	CC
gene_19736	4.0194e-06	-0.775356	0.483	0.203	0.164948	CC
gene_1812	4.02351e-06	-0.677555	0.348	0.109	0.165117	CC
gene_22527	4.1182e-06	-2.15239	0.213	0.03	0.169003	CC
gene_58529	4.19509e-06	-1.93357	0.225	0.035	0.172158	CC
gene_40287	4.22489e-06	-3.63726	0.191	0.02	0.173381	CC
gene_34613	4.25651e-06	-1.01261	0.449	0.173	0.174679	CC
gene_21684	4.26078e-06	-2.09103	0.213	0.03	0.174854	CC
gene_80492	4.31762e-06	-1.21376	0.281	0.064	0.177187	CC
gene_2682	4.31876e-06	-1.95047	0.247	0.045	0.177233	CC
gene_4826	4.33803e-06	-0.401841	0.36	0.129	0.178024	CC
gene_30852	4.46966e-06	-2.0379	0.247	0.045	0.183426	CC
gene_77902	4.48209e-06	-1.91305	0.315	0.079	0.183936	CC
gene_36719	4.4983e-06	-1.23382	0.292	0.069	0.184601	CC
gene_56617	4.54294e-06	-0.738692	0.36	0.119	0.186433	CC
gene_54948	4.55664e-06	-1.31992	0.27	0.059	0.186995	CC
gene_68029	4.59375e-06	-1.8108	0.315	0.079	0.188518	CC
gene_73373	4.64853e-06	-1.45776	0.292	0.069	0.190766	CC
gene_85126	4.66824e-06	-1.71992	0.303	0.074	0.191575	CC
gene_12662	4.70876e-06	-0.991382	0.281	0.069	0.193238	CC
gene_33717	4.71484e-06	-1.18626	0.326	0.089	0.193487	CC
gene_23142	4.73059e-06	-0.608978	0.461	0.193	0.194134	CC
gene_48138	4.8642e-06	-1.53169	0.337	0.094	0.199617	CC
gene_69888	4.87078e-06	-2.25054	0.258	0.05	0.199887	CC
gene_83930	4.91409e-06	-2.12241	0.36	0.109	0.201664	CC
gene_69311	4.92368e-06	-0.521107	0.427	0.168	0.202058	CC
gene_57828	5.09671e-06	0.588326	0.393	0.228	0.209159	CC
gene_40334	5.15647e-06	-3.04698	0.202	0.025	0.211611	CC
gene_5714	5.15719e-06	-3.2224	0.202	0.025	0.211641	CC
gene_48355	5.25946e-06	#NAME?	0.101	0	0.215838	CC
gene_19537	5.25946e-06	#NAME?	0.101	0	0.215838	CC
gene_44075	5.25946e-06	#NAME?	0.101	0	0.215838	CC
gene_53218	5.25946e-06	#NAME?	0.101	0	0.215838	CC
gene_14896	5.27503e-06	-0.409314	0.506	0.238	0.216477	CC
gene_80726	5.39435e-06	-2.44567	0.225	0.035	0.221373	CC
gene_84026	5.5507e-06	-0.559689	0.315	0.099	0.227789	CC
gene_9445	5.5522e-06	-3.18099	0.213	0.03	0.227851	CC
gene_56907	5.55279e-06	-0.834411	0.382	0.134	0.227875	CC
gene_57231	5.65156e-06	-1.86421	0.303	0.074	0.231929	CC
gene_69215	5.65484e-06	-0.720115	0.315	0.094	0.232063	CC
gene_13639	5.70326e-06	1.15546	0.449	0.361	0.23405	CC
gene_33082	5.75796e-06	-1.13259	0.36	0.114	0.236295	CC
gene_27325	5.80288e-06	-2.67426	0.225	0.035	0.238139	CC
gene_11869	5.80742e-06	-2.69453	0.225	0.035	0.238325	CC
gene_10841	5.82037e-06	-1.70587	0.337	0.094	0.238856	CC
gene_69608	5.84004e-06	-3.27264	0.157	0.01	0.239664	CC
gene_53742	5.9656e-06	-0.821889	0.427	0.163	0.244816	CC
gene_39107	5.9922e-06	-0.466667	0.258	0.064	0.245908	CC
gene_61432	6.0126e-06	0.724614	0.371	0.208	0.246745	CC
gene_77768	6.04513e-06	-1.26094	0.517	0.223	0.24808	CC
gene_39598	6.08312e-06	-0.77836	0.247	0.054	0.249639	CC
gene_12385	6.08739e-06	-1.45753	0.326	0.089	0.249814	CC
gene_16711	6.10091e-06	-0.555816	0.382	0.144	0.250369	CC
gene_17949	6.12278e-06	-0.434075	0.404	0.158	0.251267	CC
gene_27497	6.17558e-06	-4.7601	0.157	0.01	0.253433	CC
gene_61506	6.22373e-06	0.389482	0.899	0.792	0.255409	CC
gene_55237	6.28695e-06	-0.940825	0.416	0.153	0.258004	CC
gene_52805	6.32115e-06	0.531023	0.326	0.163	0.259408	CC
gene_31772	6.43225e-06	-1.55547	0.27	0.059	0.263966	CC
gene_71741	6.48927e-06	-1.60278	0.382	0.124	0.266307	CC
gene_67076	6.54912e-06	-0.623277	0.506	0.238	0.268763	CC
gene_23652	6.59876e-06	-1.997	0.169	0.015	0.2708	CC
gene_81567	6.62192e-06	-0.829307	0.303	0.084	0.27175	CC
gene_14052	6.63764e-06	-0.794174	0.404	0.149	0.272395	CC
gene_13630	6.6544e-06	-0.663082	0.517	0.238	0.273083	CC
gene_84869	6.92789e-06	-1.02146	0.326	0.094	0.284307	CC
gene_223	6.98845e-06	-0.39853	0.697	0.411	0.286792	CC
gene_74435	6.99838e-06	-1.35586	0.303	0.079	0.2872	CC
gene_57387	7.02238e-06	-1.19081	0.292	0.074	0.288185	CC
gene_59833	7.02818e-06	-1.34241	0.371	0.119	0.288422	CC
gene_75164	7.07951e-06	0.430537	0.539	0.342	0.290529	CC
gene_25019	7.35735e-06	-0.487977	0.303	0.094	0.301931	CC
gene_71334	7.35869e-06	0.410329	0.461	0.282	0.301986	CC
gene_58227	7.47558e-06	-0.703952	0.236	0.05	0.306783	CC
gene_76743	7.49708e-06	0.497553	0.438	0.262	0.307665	CC
gene_36257	7.5104e-06	-0.732201	0.393	0.149	0.308212	CC
gene_37858	7.58007e-06	-1.03925	0.27	0.064	0.311071	CC
gene_21151	7.62468e-06	-0.73521	0.225	0.045	0.312901	CC
gene_84860	7.68561e-06	-0.437624	0.416	0.173	0.315402	CC
gene_5090	7.85956e-06	-1.36684	0.236	0.045	0.322541	CC
gene_47274	7.87171e-06	-0.614112	0.416	0.168	0.323039	CC
gene_5712	7.89325e-06	-1.59876	0.236	0.045	0.323923	CC
gene_61219	7.91668e-06	-0.957923	0.371	0.129	0.324885	CC
gene_77039	7.97297e-06	-0.591942	0.27	0.074	0.327195	CC
gene_67606	8.00395e-06	0.581406	0.393	0.213	0.328466	CC
gene_77627	8.1055e-06	-0.48925	0.607	0.322	0.332634	CC
gene_77296	8.17542e-06	0.363406	0.348	0.153	0.335503	CC
gene_40256	8.52401e-06	-0.873648	0.393	0.144	0.349808	CC
gene_22421	8.59021e-06	-1.28063	0.337	0.099	0.352525	CC
gene_18144	8.61361e-06	-0.426875	0.348	0.124	0.353485	CC
gene_24938	8.63461e-06	0.542395	0.528	0.356	0.354347	CC
gene_47824	8.67436e-06	-0.564407	0.449	0.188	0.355978	CC
gene_50117	8.82072e-06	-0.825546	0.618	0.327	0.361985	CC
gene_74400	8.8243e-06	-2.91886	0.169	0.015	0.362132	CC
gene_18315	8.82577e-06	-0.404107	0.438	0.193	0.362192	CC
gene_24667	8.87633e-06	-0.982368	0.326	0.099	0.364267	CC
gene_67702	9.05369e-06	-2.80788	0.169	0.015	0.371545	CC
gene_83723	9.12439e-06	-0.636475	0.416	0.163	0.374447	CC
gene_15448	9.19911e-06	-0.368705	0.416	0.173	0.377513	CC
gene_4791	9.25618e-06	-0.632202	0.337	0.114	0.379855	CC
gene_1864	9.39457e-06	-1.13294	0.371	0.124	0.385534	CC
gene_29081	9.40826e-06	-0.946724	0.775	0.48	0.386096	CC
gene_2713	9.45168e-06	-0.667499	0.438	0.183	0.387878	CC
gene_12708	9.49883e-06	-1.32585	0.292	0.074	0.389813	CC
gene_28549	9.91047e-06	-0.646733	0.315	0.099	0.406706	CC
gene_19643	9.92685e-06	-3.45179	0.169	0.015	0.407378	CC
gene_24570	9.93797e-06	-0.566583	0.303	0.089	0.407834	CC
gene_4062	9.9618e-06	-1.82954	0.202	0.03	0.408812	CC
gene_20336	1.00085e-05	-0.455256	0.27	0.074	0.41073	CC
gene_43143	1.00163e-05	-5.48708	0.135	0.005	0.411048	CC
gene_12211	1.00167e-05	-2.02689	0.27	0.059	0.411064	CC
gene_22168	1.00207e-05	-0.621039	0.315	0.099	0.41123	CC
gene_15046	1.00773e-05	-5.06696	0.135	0.005	0.41355	CC
gene_16251	1.01359e-05	0.58416	0.393	0.218	0.415956	CC
gene_18627	1.01364e-05	-1.68475	0.202	0.03	0.415977	CC
gene_12919	1.02306e-05	-1.09411	0.292	0.074	0.419844	CC
gene_46545	1.02481e-05	-0.789453	0.382	0.139	0.420561	CC
gene_9160	1.04031e-05	-1.72515	0.236	0.045	0.426923	CC
gene_34206	1.04246e-05	-1.24717	0.326	0.094	0.427807	CC
gene_49342	1.05126e-05	4.89223	0.011	0.188	0.431417	CC
gene_69699	1.05366e-05	-1.11019	0.225	0.045	0.4324	CC
gene_71002	1.0688e-05	-0.547229	0.551	0.272	0.438614	CC
gene_68068	1.07204e-05	-1.66449	0.337	0.099	0.439944	CC
gene_11666	1.07794e-05	1.033	0.371	0.272	0.442365	CC
gene_74225	1.08081e-05	-0.836695	0.371	0.129	0.443542	CC
gene_1351	1.10701e-05	0.368223	0.449	0.252	0.454293	CC
gene_23592	1.11617e-05	-1.66949	0.225	0.04	0.458056	CC
gene_6713	1.11634e-05	-0.876709	0.449	0.183	0.458125	CC
gene_84545	1.12353e-05	-0.628316	0.449	0.193	0.461075	CC
gene_24652	1.13218e-05	-1.36716	0.337	0.104	0.464623	CC
gene_84329	1.14279e-05	-0.524397	0.348	0.119	0.468976	CC
gene_7047	1.14377e-05	-0.785808	0.292	0.084	0.469382	CC
gene_50743	1.19834e-05	-1.70379	0.36	0.114	0.491775	CC
gene_10454	1.20923e-05	-2.11213	0.247	0.05	0.496243	CC
gene_74440	1.22779e-05	-0.573113	0.247	0.059	0.50386	CC
gene_610	1.24287e-05	-1.34656	0.449	0.178	0.510049	CC
gene_46277	1.24305e-05	0.55857	0.461	0.307	0.510122	CC
gene_82094	1.24323e-05	-1.99521	0.202	0.03	0.510197	CC
gene_23189	1.24455e-05	0.676761	0.393	0.243	0.51074	CC
gene_30970	1.24815e-05	-2.58013	0.191	0.025	0.512216	CC
gene_72135	1.27054e-05	-0.687564	0.416	0.163	0.521403	CC
gene_3724	1.27807e-05	-0.804927	0.404	0.158	0.524495	CC
gene_75203	1.27983e-05	-0.416185	0.461	0.203	0.525218	CC
gene_1617	1.28563e-05	Inf	0	0.129	0.527595	CC
gene_23266	1.28913e-05	2.92248	0.124	0.327	0.529032	CC
gene_57784	1.29184e-05	-3.34808	0.18	0.02	0.530146	CC
gene_60652	1.29836e-05	-2.06536	0.236	0.045	0.53282	CC
gene_61724	1.29909e-05	-2.05247	0.202	0.03	0.533122	CC
gene_28865	1.30364e-05	-1.33009	0.169	0.02	0.53499	CC
gene_78042	1.3073e-05	-2.11185	0.225	0.04	0.53649	CC
gene_44134	1.32501e-05	-0.771556	0.393	0.149	0.543758	CC
gene_1849	1.36652e-05	-2.22782	0.225	0.04	0.560794	CC
gene_38562	1.37305e-05	-2.86621	0.191	0.025	0.563474	CC
gene_69127	1.39069e-05	-1.25928	0.281	0.069	0.570711	CC
gene_48293	1.40565e-05	-1.38355	0.27	0.064	0.576852	CC
gene_19036	1.43253e-05	-2.14865	0.213	0.035	0.587882	CC
gene_5906	1.43642e-05	-0.92429	0.191	0.03	0.58948	CC
gene_37991	1.45064e-05	-1.14165	0.202	0.035	0.595314	CC
gene_10838	1.4672e-05	-0.384401	0.371	0.144	0.602108	CC
gene_42039	1.47508e-05	0.988548	0.551	0.599	0.605341	CC
gene_48181	1.49912e-05	-0.933703	0.438	0.178	0.615209	CC
gene_10736	1.50095e-05	-2.8136	0.191	0.025	0.61596	CC
gene_39790	1.50503e-05	-2.74073	0.191	0.025	0.617633	CC
gene_39704	1.5106e-05	-1.10481	0.281	0.074	0.619922	CC
gene_2715	1.51575e-05	-2.44842	0.202	0.03	0.622036	CC
gene_74698	1.51622e-05	-0.362621	0.618	0.351	0.622228	CC
gene_78087	1.53356e-05	-2.43036	0.213	0.035	0.629343	CC
gene_72185	1.53843e-05	0.711863	0.427	0.277	0.631341	CC
gene_82087	1.55788e-05	-0.772338	0.337	0.114	0.639324	CC
gene_32570	1.56511e-05	0.38583	0.596	0.421	0.64229	CC
gene_34609	1.5787e-05	-1.47052	0.27	0.064	0.647866	CC
gene_39317	1.58503e-05	-1.16116	0.202	0.035	0.650467	CC
gene_50217	1.59261e-05	-1.14683	0.191	0.03	0.653573	CC
gene_80886	1.59517e-05	-1.59779	0.348	0.109	0.654627	CC
gene_11058	1.61311e-05	-0.461246	0.371	0.144	0.661986	CC
gene_16368	1.63905e-05	-0.879936	0.281	0.074	0.672633	CC
gene_41918	1.66909e-05	0.575308	0.404	0.213	0.684963	CC
gene_85063	1.67276e-05	-1.2776	0.292	0.079	0.686467	CC
gene_19418	1.67914e-05	-0.574257	0.348	0.129	0.689086	CC
gene_29971	1.68235e-05	-0.880487	0.337	0.114	0.690401	CC
gene_61618	1.69188e-05	-0.809698	0.348	0.119	0.694314	CC
gene_51324	1.69589e-05	-0.727299	0.438	0.183	0.695957	CC
gene_37467	1.7249e-05	-1.54981	0.258	0.059	0.707863	CC
gene_41683	1.80777e-05	-1.25298	0.236	0.05	0.741872	CC
gene_38833	1.81368e-05	-0.909931	0.472	0.203	0.744298	CC
gene_27273	1.82527e-05	-0.465788	0.472	0.228	0.749054	CC
gene_25800	1.82738e-05	-1.25804	0.247	0.054	0.74992	CC
gene_32133	1.84806e-05	-1.48076	0.258	0.059	0.758407	CC
gene_67487	1.85795e-05	-2.08853	0.157	0.015	0.762467	CC
gene_2313	1.90435e-05	-0.463833	0.337	0.119	0.781508	CC
gene_17459	1.90761e-05	-1.02452	0.348	0.119	0.782843	CC
gene_39965	1.90924e-05	-0.90841	0.371	0.134	0.783513	CC
gene_74243	1.9158e-05	-0.401272	0.292	0.094	0.786208	CC
gene_55527	1.91728e-05	-3.27238	0.146	0.01	0.786813	CC
gene_30361	1.92557e-05	-1.2891	0.281	0.074	0.790215	CC
gene_83572	1.92589e-05	-0.37567	0.315	0.114	0.790347	CC
gene_49356	1.95343e-05	0.454605	0.416	0.267	0.801648	CC
gene_39461	1.95373e-05	0.382714	0.427	0.248	0.801771	CC
gene_70260	1.96181e-05	Inf	0	0.124	0.805087	CC
gene_9443	1.97052e-05	-3.82827	0.146	0.01	0.80866	CC
gene_71901	1.97332e-05	-1.50834	0.36	0.119	0.809812	CC
gene_101	1.97487e-05	-0.715946	0.326	0.109	0.810446	CC
gene_58774	1.97591e-05	-1.13647	0.247	0.059	0.810874	CC
gene_21158	1.97787e-05	-0.715638	0.292	0.084	0.811678	CC
gene_44468	1.9837e-05	-0.811602	0.326	0.104	0.814069	CC
gene_82699	1.98429e-05	-1.18355	0.292	0.079	0.814312	CC
gene_59355	1.99887e-05	0.841601	0.427	0.292	0.820297	CC
gene_62239	2.01337e-05	0.415492	0.326	0.153	0.826248	CC
gene_37766	2.03196e-05	-0.865688	0.225	0.05	0.833875	CC
gene_2720	2.07186e-05	-0.56156	0.506	0.248	0.850249	CC
gene_53984	2.09859e-05	-0.449494	0.348	0.129	0.861218	CC
gene_31043	2.1011e-05	-0.375693	0.382	0.163	0.86225	CC
gene_48751	2.10232e-05	-0.845105	0.281	0.079	0.862752	CC
gene_33371	2.1062e-05	-0.967805	0.236	0.054	0.864341	CC
gene_34201	2.1086e-05	-1.37134	0.348	0.114	0.865327	CC
gene_84069	2.12448e-05	-1.52505	0.191	0.03	0.871843	CC
gene_8850	2.17309e-05	-0.519052	0.427	0.183	0.891792	CC
gene_17844	2.19534e-05	-0.882148	0.281	0.079	0.900923	CC
gene_77386	2.20806e-05	-0.845873	0.326	0.104	0.906144	CC
gene_26948	2.21985e-05	-1.61627	0.247	0.054	0.910982	CC
gene_26845	2.22046e-05	0.524283	0.528	0.396	0.911234	CC
gene_12425	2.22105e-05	-1.35882	0.225	0.045	0.911475	CC
gene_65130	2.22312e-05	-0.859818	0.36	0.129	0.912323	CC
gene_69188	2.22552e-05	-1.08285	0.303	0.089	0.913309	CC
gene_82352	2.27525e-05	-1.41917	0.202	0.035	0.933718	CC
gene_5263	2.27909e-05	-1.13356	0.27	0.069	0.935292	CC
gene_51377	2.30984e-05	-0.516194	0.247	0.064	0.94791	CC
gene_9331	2.33408e-05	-0.887781	0.281	0.079	0.957858	CC
gene_18991	2.36384e-05	-1.35764	0.236	0.05	0.970074	CC
gene_27261	2.37912e-05	0.647825	0.416	0.277	0.976344	CC
gene_16917	2.43155e-05	-0.908436	0.236	0.054	0.997858	CC
gene_85044	2.43682e-05	0.894852	0.281	0.153	1	CC
gene_58655	2.43682e-05	-1.42395	0.213	0.04	1	CC
gene_29151	2.44204e-05	-1.96168	0.326	0.099	1	CC
gene_78796	2.46262e-05	-1.21236	0.213	0.04	1	CC
gene_66015	2.47095e-05	-0.432369	0.27	0.079	1	CC
gene_81045	2.47729e-05	-1.53438	0.202	0.035	1	CC
gene_5250	2.47786e-05	-1.45726	0.213	0.04	1	CC
gene_76546	2.48361e-05	-1.15116	0.202	0.035	1	CC
gene_59093	2.50789e-05	-2.69348	0.124	0.005	1	CC
gene_64138	2.51086e-05	-0.801257	0.371	0.139	1	CC
gene_79476	2.52978e-05	0.577456	0.596	0.495	1	CC
gene_42984	2.56962e-05	-1.62679	0.225	0.045	1	CC
gene_42201	2.6284e-05	-2.28665	0.157	0.015	1	CC
gene_29231	2.63436e-05	-2.58605	0.124	0.005	1	CC
gene_32720	2.66577e-05	0.446783	0.427	0.257	1	CC
gene_56373	2.6784e-05	-0.834662	0.371	0.139	1	CC
gene_71659	2.69229e-05	-0.826595	0.281	0.079	1	CC
gene_23587	2.69442e-05	-0.520364	0.315	0.109	1	CC
gene_76078	2.72573e-05	-1.49908	0.202	0.035	1	CC
gene_12142	2.75437e-05	0.972196	0.404	0.297	1	CC
gene_64577	2.80215e-05	-1.61149	0.236	0.05	1	CC
gene_8378	2.81821e-05	-1.72086	0.225	0.045	1	CC
gene_9471	2.82359e-05	-0.4975	0.483	0.238	1	CC
gene_51499	2.83424e-05	-3.3003	0.124	0.005	1	CC
gene_7518	2.89005e-05	-2.15687	0.169	0.02	1	CC
gene_58724	2.91226e-05	-1.23837	0.303	0.089	1	CC
gene_65369	2.92956e-05	-4.11078	0.157	0.015	1	CC
gene_49392	2.94926e-05	-1.22678	0.236	0.054	1	CC
gene_30904	2.9602e-05	-0.671396	0.371	0.139	1	CC
gene_27689	2.97608e-05	-1.51877	0.213	0.04	1	CC
gene_77524	2.98429e-05	-0.786614	0.382	0.149	1	CC
gene_69251	2.98959e-05	Inf	0	0.119	1	CC
gene_54441	2.99046e-05	-1.62546	0.202	0.035	1	CC
gene_1485	2.99235e-05	-0.39537	0.258	0.074	1	CC
gene_11219	2.99755e-05	-0.584299	0.303	0.094	1	CC
gene_46771	2.99953e-05	-0.781059	0.315	0.099	1	CC
gene_1717	3.01009e-05	-3.45525	0.124	0.005	1	CC
gene_1858	3.01497e-05	-0.813312	0.315	0.099	1	CC
gene_50417	3.04377e-05	-1.0801	0.303	0.089	1	CC
gene_56267	3.09181e-05	-3.68837	0.124	0.005	1	CC
gene_11924	3.10945e-05	-0.957794	0.393	0.153	1	CC
gene_13553	3.1096e-05	-1.46899	0.281	0.074	1	CC
gene_66020	3.13511e-05	-0.674764	0.326	0.109	1	CC
gene_50721	3.162e-05	0.439856	0.382	0.203	1	CC
gene_54894	3.19635e-05	-1.56936	0.225	0.045	1	CC
gene_78025	3.21837e-05	-5.69645	0.124	0.005	1	CC
gene_37857	3.22761e-05	-0.907116	0.348	0.124	1	CC
gene_42371	3.23183e-05	-5.64025	0.124	0.005	1	CC
gene_45787	3.23584e-05	-0.608642	0.258	0.069	1	CC
gene_11047	3.24034e-05	-0.361002	0.427	0.193	1	CC
gene_77779	3.25418e-05	-0.81304	0.236	0.059	1	CC
gene_37413	3.31026e-05	-0.813057	0.281	0.084	1	CC
gene_22979	3.33542e-05	-0.803807	0.292	0.089	1	CC
gene_84472	3.3521e-05	-0.608433	0.393	0.158	1	CC
gene_14043	3.38067e-05	-0.466968	0.348	0.134	1	CC
gene_66484	3.39992e-05	-1.08205	0.236	0.054	1	CC
gene_22929	3.40745e-05	-1.3107	0.449	0.188	1	CC
gene_81901	3.42627e-05	-1.13987	0.371	0.134	1	CC
gene_13174	3.43763e-05	-1.75511	0.191	0.03	1	CC
gene_63569	3.48806e-05	-2.24316	0.169	0.02	1	CC
gene_52916	3.48812e-05	0.368208	0.483	0.307	1	CC
gene_21477	3.51376e-05	0.377848	0.461	0.267	1	CC
gene_65999	3.52773e-05	-1.81495	0.225	0.045	1	CC
gene_42112	3.55043e-05	0.375432	0.371	0.193	1	CC
gene_58344	3.60429e-05	0.543816	0.393	0.243	1	CC
gene_5853	3.61493e-05	-0.648473	0.371	0.144	1	CC
gene_7092	3.63388e-05	0.627835	0.483	0.356	1	CC
gene_59540	3.63659e-05	-0.518448	0.315	0.109	1	CC
gene_22268	3.64905e-05	-2.06756	0.191	0.03	1	CC
gene_24130	3.65685e-05	0.447119	0.393	0.228	1	CC
gene_69084	3.68389e-05	-0.572302	0.27	0.084	1	CC
gene_69300	3.69323e-05	-0.957909	0.18	0.03	1	CC
gene_24082	3.69591e-05	-1.98126	0.202	0.035	1	CC
gene_391	3.7046e-05	-2.02134	0.202	0.035	1	CC
gene_26290	3.74098e-05	-0.52752	0.416	0.183	1	CC
gene_52121	3.75632e-05	-0.384901	0.326	0.119	1	CC
gene_57631	3.78241e-05	-1.89017	0.225	0.045	1	CC
gene_34165	3.86148e-05	-1.40597	0.258	0.064	1	CC
gene_20114	3.92348e-05	1.45279	0.36	0.406	1	CC
gene_85271	3.92686e-05	0.542245	0.315	0.153	1	CC
gene_63673	3.92768e-05	1.113	0.438	0.421	1	CC
gene_51107	3.95244e-05	3.98442	0.045	0.223	1	CC
gene_40073	3.95498e-05	-2.38287	0.18	0.025	1	CC
gene_52685	3.98038e-05	-1.29349	0.213	0.045	1	CC
gene_45286	3.99559e-05	0.522509	0.416	0.252	1	CC
gene_30005	4.0209e-05	-0.419815	0.404	0.178	1	CC
gene_25221	4.02284e-05	-0.835229	0.315	0.104	1	CC
gene_34209	4.07021e-05	-0.437208	0.337	0.129	1	CC
gene_33117	4.07531e-05	-2.5189	0.18	0.025	1	CC
gene_2324	4.08891e-05	0.567835	0.371	0.238	1	CC
gene_82771	4.09405e-05	-0.775864	0.371	0.144	1	CC
gene_72214	4.12557e-05	0.823067	0.472	0.332	1	CC
gene_35697	4.13203e-05	-2.09099	0.191	0.03	1	CC
gene_13939	4.18355e-05	-2.07972	0.135	0.01	1	CC
gene_40011	4.21483e-05	-0.453183	0.416	0.183	1	CC
gene_6266	4.22328e-05	-0.782403	0.416	0.178	1	CC
gene_8161	4.26825e-05	-2.95202	0.18	0.025	1	CC
gene_75062	4.27797e-05	-2.44591	0.202	0.035	1	CC
gene_1082	4.29086e-05	-1.68798	0.27	0.069	1	CC
gene_78869	4.34278e-05	-0.733977	0.281	0.089	1	CC
gene_34007	4.37972e-05	0.397491	0.303	0.139	1	CC
gene_48371	4.40731e-05	-1.32294	0.315	0.099	1	CC
gene_31095	4.41103e-05	-2.60563	0.191	0.03	1	CC
gene_59017	4.46588e-05	-1.85711	0.27	0.069	1	CC
gene_24145	4.46829e-05	0.715942	0.404	0.257	1	CC
gene_56206	4.48343e-05	-2.54271	0.191	0.03	1	CC
gene_1495	4.48356e-05	-1.14742	0.225	0.05	1	CC
gene_8983	4.49376e-05	-1.27345	0.281	0.079	1	CC
gene_68213	4.50131e-05	-1.8411	0.303	0.089	1	CC
gene_11267	4.51554e-05	-0.432268	0.427	0.193	1	CC
gene_9564	4.54546e-05	-1.45052	0.348	0.119	1	CC
gene_63692	4.54848e-05	-1.54575	0.247	0.059	1	CC
gene_32986	4.54994e-05	Inf	0	0.114	1	CC
gene_3411	4.59126e-05	-0.731734	0.225	0.054	1	CC
gene_53195	4.64621e-05	-1.03777	0.202	0.04	1	CC
gene_83633	4.65677e-05	-0.455578	0.427	0.198	1	CC
gene_75015	4.68584e-05	0.361312	0.404	0.213	1	CC
gene_26025	4.68584e-05	0.66648	0.393	0.238	1	CC
gene_54446	4.72571e-05	-2.5703	0.135	0.01	1	CC
gene_76627	4.76771e-05	-1.2395	0.225	0.05	1	CC
gene_9752	4.77453e-05	-0.366687	0.326	0.124	1	CC
gene_80298	4.84761e-05	-0.74893	0.27	0.079	1	CC
gene_15214	4.95541e-05	0.775842	0.393	0.277	1	CC
gene_1139	4.95997e-05	-0.773148	0.483	0.233	1	CC
gene_20929	5.07386e-05	-1.06687	0.258	0.069	1	CC
gene_72931	5.08916e-05	0.523864	0.315	0.163	1	CC
gene_12858	5.11511e-05	-0.565886	0.36	0.139	1	CC
gene_1716	5.12873e-05	4.8331	0.011	0.168	1	CC
gene_49825	5.12925e-05	-1.24921	0.191	0.035	1	CC
gene_6665	5.17986e-05	-0.743814	0.247	0.064	1	CC
gene_80387	5.29114e-05	0.525778	0.258	0.104	1	CC
gene_70301	5.40387e-05	-2.64883	0.135	0.01	1	CC
gene_45681	5.47612e-05	-1.51247	0.157	0.02	1	CC
gene_31226	5.50689e-05	-0.593469	0.371	0.149	1	CC
gene_760	5.52547e-05	-0.456406	0.326	0.124	1	CC
gene_72465	5.53842e-05	0.364085	0.315	0.149	1	CC
gene_55793	5.63154e-05	-0.994885	0.303	0.099	1	CC
gene_800	5.65145e-05	-0.457716	0.36	0.149	1	CC
gene_78186	5.6729e-05	-1.0586	0.157	0.02	1	CC
gene_1235	5.72194e-05	-0.88939	0.315	0.104	1	CC
gene_74255	5.73616e-05	-1.11477	0.27	0.074	1	CC
gene_74152	5.75764e-05	-1.18026	0.169	0.025	1	CC
gene_46578	5.78692e-05	-0.981149	0.236	0.059	1	CC
gene_54774	5.79815e-05	-1.20435	0.225	0.05	1	CC
gene_74332	5.82181e-05	-4.96529	0.135	0.01	1	CC
gene_65465	5.86761e-05	-1.15111	0.292	0.089	1	CC
gene_26026	5.90952e-05	1.28115	0.247	0.139	1	CC
gene_77994	5.91278e-05	-0.7121	0.36	0.139	1	CC
gene_16832	5.95971e-05	-0.551465	0.393	0.173	1	CC
gene_62801	6.01167e-05	-0.976834	0.258	0.069	1	CC
gene_38678	6.04001e-05	-2.84347	0.135	0.01	1	CC
gene_22230	6.04356e-05	-0.720509	0.337	0.124	1	CC
gene_39204	6.04456e-05	-0.529237	0.36	0.144	1	CC
gene_53861	6.07533e-05	-1.55422	0.236	0.054	1	CC
gene_82031	6.08373e-05	-3.44108	0.135	0.01	1	CC
gene_79361	6.10915e-05	-3.2642	0.135	0.01	1	CC
gene_62395	6.14312e-05	-3.51265	0.135	0.01	1	CC
gene_5232	6.14422e-05	0.677316	0.416	0.277	1	CC
gene_4138	6.15174e-05	1.29033	0.326	0.267	1	CC
gene_75828	6.22309e-05	-1.53772	0.225	0.05	1	CC
gene_42801	6.22514e-05	-0.865147	0.27	0.079	1	CC
gene_20080	6.23073e-05	-1.30694	0.202	0.04	1	CC
gene_32492	6.26915e-05	-0.382414	0.337	0.134	1	CC
gene_20996	6.29966e-05	-3.9366	0.135	0.01	1	CC
gene_74235	6.34252e-05	-1.50984	0.281	0.079	1	CC
gene_72137	6.34262e-05	-1.24647	0.494	0.233	1	CC
gene_30152	6.38012e-05	0.598389	0.348	0.193	1	CC
gene_16741	6.42257e-05	-0.470432	0.169	0.03	1	CC
gene_77929	6.45345e-05	-1.26638	0.213	0.045	1	CC
gene_50600	6.48907e-05	-1.25677	0.292	0.089	1	CC
gene_41051	6.49477e-05	-0.486299	0.281	0.094	1	CC
gene_15336	6.49689e-05	-1.50832	0.337	0.114	1	CC
gene_82083	6.51212e-05	-0.882235	0.258	0.074	1	CC
gene_49954	6.51891e-05	-0.6761	0.315	0.109	1	CC
gene_70563	6.56465e-05	-0.707637	0.213	0.05	1	CC
gene_27215	6.59358e-05	-1.04675	0.247	0.064	1	CC
gene_32316	6.63888e-05	-0.61184	0.371	0.149	1	CC
gene_82707	6.65915e-05	-1.05204	0.292	0.089	1	CC
gene_24081	6.65962e-05	-1.17872	0.202	0.04	1	CC
gene_78566	6.69299e-05	-0.398452	0.506	0.262	1	CC
gene_3452	6.6979e-05	-0.623047	0.169	0.03	1	CC
gene_78437	6.81258e-05	-0.449873	0.472	0.238	1	CC
gene_26755	6.83631e-05	-2.096	0.281	0.079	1	CC
gene_80564	6.88191e-05	-0.956801	0.404	0.163	1	CC
gene_65320	6.93687e-05	-1.8194	0.281	0.079	1	CC
gene_56555	6.96018e-05	-0.413689	0.326	0.124	1	CC
gene_68858	6.96499e-05	-1.06649	0.281	0.084	1	CC
gene_20679	7.00488e-05	-1.07521	0.292	0.089	1	CC
gene_31173	7.0134e-05	-1.90332	0.146	0.015	1	CC
gene_65646	7.03942e-05	-0.61614	0.191	0.04	1	CC
gene_49769	7.06443e-05	-0.902428	0.169	0.025	1	CC
gene_8363	7.07029e-05	-0.646805	0.258	0.074	1	CC
gene_1557	7.10057e-05	-1.42079	0.225	0.05	1	CC
gene_27977	7.11888e-05	-2.00093	0.146	0.015	1	CC
gene_71490	7.13556e-05	-1.67502	0.236	0.054	1	CC
gene_17831	7.19458e-05	-0.902504	0.27	0.079	1	CC
gene_11902	7.19717e-05	0.569783	0.449	0.312	1	CC
gene_14657	7.21435e-05	-1.79163	0.236	0.054	1	CC
gene_62763	7.26576e-05	-0.536325	0.303	0.109	1	CC
gene_13620	7.31152e-05	-0.806431	0.371	0.144	1	CC
gene_45327	7.36396e-05	-0.652687	0.315	0.114	1	CC
gene_70783	7.38121e-05	-1.71406	0.146	0.015	1	CC
gene_29060	7.38431e-05	0.510147	0.326	0.168	1	CC
gene_55422	7.39097e-05	-0.857482	0.326	0.114	1	CC
gene_67278	7.42048e-05	0.598831	0.461	0.322	1	CC
gene_22083	7.42355e-05	-0.697297	0.382	0.158	1	CC
gene_66707	7.43811e-05	-1.33675	0.225	0.05	1	CC
gene_27053	7.51227e-05	-0.582421	0.169	0.03	1	CC
gene_68113	7.52955e-05	-1.54342	0.213	0.045	1	CC
gene_35880	7.5517e-05	-0.392835	0.236	0.064	1	CC
gene_41165	7.64414e-05	-0.743219	0.326	0.119	1	CC
gene_58743	7.70224e-05	-1.6862	0.225	0.05	1	CC
gene_75554	7.7042e-05	-1.62351	0.303	0.094	1	CC
gene_38208	7.7964e-05	-1.16754	0.202	0.04	1	CC
gene_57857	7.82733e-05	-1.68948	0.18	0.03	1	CC
gene_71861	7.86759e-05	-0.375075	0.382	0.168	1	CC
gene_43941	7.88189e-05	-2.34969	0.112	0.005	1	CC
gene_53823	7.93736e-05	-0.827928	0.337	0.124	1	CC
gene_37537	7.97964e-05	0.857079	0.393	0.317	1	CC
gene_18317	7.9883e-05	-0.434772	0.213	0.054	1	CC
gene_19587	8.10171e-05	-0.373623	0.36	0.149	1	CC
gene_19107	8.1036e-05	-0.865743	0.258	0.074	1	CC
gene_1572	8.10769e-05	-0.38355	0.461	0.233	1	CC
gene_24307	8.129e-05	1.24322	0.371	0.426	1	CC
gene_60077	8.14963e-05	0.600127	0.472	0.351	1	CC
gene_1720	8.16364e-05	-0.624703	0.371	0.153	1	CC
gene_3607	8.19282e-05	-1.45015	0.191	0.035	1	CC
gene_28033	8.24541e-05	-1.56173	0.18	0.03	1	CC
gene_49142	8.31224e-05	0.879486	0.584	0.535	1	CC
gene_41483	8.32837e-05	-0.775159	0.303	0.104	1	CC
gene_78778	8.32846e-05	-1.72129	0.202	0.04	1	CC
gene_6205	8.37172e-05	-0.59748	0.315	0.114	1	CC
gene_74724	8.44942e-05	-0.362654	0.36	0.149	1	CC
gene_45260	8.49515e-05	-1.35917	0.18	0.03	1	CC
gene_76159	8.52361e-05	-2.60246	0.112	0.005	1	CC
gene_35680	8.5499e-05	-1.88584	0.157	0.02	1	CC
gene_7558	8.60526e-05	-2.75254	0.146	0.015	1	CC
gene_78407	8.62834e-05	-0.59566	0.36	0.144	1	CC
gene_78052	8.6499e-05	-2.93076	0.112	0.005	1	CC
gene_67440	8.65906e-05	-3.90537	0.146	0.015	1	CC
gene_13273	8.67131e-05	-2.60945	0.225	0.05	1	CC
gene_43473	8.71554e-05	-1.8123	0.213	0.045	1	CC
gene_58296	8.72868e-05	-2.80963	0.146	0.015	1	CC
gene_33253	8.73124e-05	6.57342	0.011	0.153	1	CC
gene_35915	8.75849e-05	-2.9617	0.146	0.015	1	CC
gene_83523	8.79523e-05	-1.72804	0.18	0.03	1	CC
gene_38310	8.80642e-05	-0.433621	0.258	0.079	1	CC
gene_15896	8.83187e-05	-0.393507	0.258	0.084	1	CC
gene_30715	8.85607e-05	0.410998	0.404	0.238	1	CC
gene_42095	8.88898e-05	-3.57641	0.146	0.015	1	CC
gene_15434	8.89691e-05	-0.974825	0.303	0.099	1	CC
gene_57438	9.00699e-05	-1.76006	0.213	0.045	1	CC
gene_51003	9.04651e-05	-1.71365	0.202	0.04	1	CC
gene_54274	9.05795e-05	-1.27594	0.202	0.04	1	CC
gene_2821	9.07596e-05	-0.649839	0.315	0.114	1	CC
gene_23963	9.08126e-05	-0.522061	0.236	0.064	1	CC
gene_84092	9.08427e-05	-1.41414	0.169	0.025	1	CC
gene_18478	9.08472e-05	-1.11245	0.225	0.054	1	CC
gene_71573	9.11265e-05	-1.6724	0.213	0.045	1	CC
gene_42381	9.16466e-05	0.655388	0.303	0.149	1	CC
gene_9785	9.19565e-05	-0.970264	0.326	0.114	1	CC
gene_19986	9.20212e-05	-1.55208	0.292	0.089	1	CC
gene_59139	9.27542e-05	-1.60761	0.202	0.04	1	CC
gene_22269	9.34824e-05	-1.6252	0.18	0.03	1	CC
gene_45792	9.46718e-05	-0.546999	0.292	0.104	1	CC
gene_1152	9.4931e-05	-0.382289	0.337	0.139	1	CC
gene_40718	9.49326e-05	-1.95759	0.213	0.045	1	CC
gene_83527	9.50847e-05	-1.28279	0.225	0.054	1	CC
gene_49406	9.52915e-05	-1.41253	0.258	0.069	1	CC
gene_71919	9.57132e-05	-0.87793	0.258	0.074	1	CC
gene_41574	9.69746e-05	-0.677802	0.236	0.064	1	CC
gene_50177	9.75647e-05	-2.53601	0.157	0.02	1	CC
gene_64976	9.82484e-05	-0.788781	0.326	0.119	1	CC
gene_52945	9.87101e-05	-0.479344	0.292	0.099	1	CC
gene_67145	9.89867e-05	-1.08088	0.225	0.054	1	CC
gene_34666	9.91736e-05	-0.649378	0.337	0.129	1	CC
gene_11164	9.96115e-05	-1.48974	0.247	0.064	1	CC
gene_7313	0.000100154	-0.38128	0.258	0.084	1	CC
gene_31123	0.000100203	-2.02959	0.213	0.045	1	CC
gene_16748	0.000100204	-0.59902	0.27	0.084	1	CC
gene_49930	0.000101286	0.969593	0.258	0.163	1	CC
gene_68138	0.000101712	-0.646725	0.18	0.035	1	CC
gene_4794	0.000102151	-2.07049	0.18	0.03	1	CC
gene_66348	0.00010334	-3.7028	0.112	0.005	1	CC
gene_76570	0.000103445	-0.798864	0.292	0.099	1	CC
gene_30878	0.000104146	0.608121	0.371	0.238	1	CC
gene_61494	0.000104455	-2.05643	0.169	0.025	1	CC
gene_71594	0.000104576	-0.651522	0.27	0.084	1	CC
gene_32837	0.000104893	-0.984557	0.191	0.04	1	CC
gene_65878	0.000105337	-2.23029	0.169	0.025	1	CC
gene_30108	0.000105553	-4.01868	0.112	0.005	1	CC
gene_9049	0.000105665	-4.01163	0.112	0.005	1	CC
gene_65189	0.000105774	-1.90753	0.18	0.03	1	CC
gene_78780	0.000105798	-2.11793	0.258	0.069	1	CC
gene_7465	0.00010585	-2.26437	0.202	0.04	1	CC
gene_59436	0.000106535	-1.04017	0.281	0.084	1	CC
gene_22130	0.000106623	-1.36245	0.36	0.134	1	CC
gene_50911	0.000107089	-4.42213	0.112	0.005	1	CC
gene_318	0.000107473	-2.82218	0.157	0.02	1	CC
gene_71265	0.00010749	-1.67448	0.191	0.035	1	CC
gene_48297	0.000107497	0.719845	0.438	0.347	1	CC
gene_64846	0.000107825	-2.76887	0.157	0.02	1	CC
gene_32530	0.000108277	-2.92946	0.157	0.02	1	CC
gene_76518	0.000108354	-0.750398	0.292	0.099	1	CC
gene_83192	0.000108576	-3.13636	0.157	0.02	1	CC
gene_29704	0.000108671	-1.0413	0.348	0.129	1	CC
gene_31694	0.000109809	-0.448159	0.371	0.163	1	CC
gene_78083	0.000110337	-1.97621	0.18	0.03	1	CC
gene_30528	0.000110699	-2.25411	0.202	0.04	1	CC
gene_3563	0.000110741	-2.07371	0.191	0.035	1	CC
gene_5675	0.000110803	-0.972482	0.281	0.089	1	CC
gene_14356	0.000110857	-1.13704	0.416	0.183	1	CC
gene_59218	0.000110947	-0.827709	0.506	0.252	1	CC
gene_14247	0.000111057	-2.29828	0.169	0.025	1	CC
gene_80948	0.000111594	-0.764551	0.326	0.119	1	CC
gene_78738	0.000111767	-0.364798	0.213	0.054	1	CC
gene_10038	0.0001125	-1.09217	0.213	0.05	1	CC
gene_65381	0.000112516	-2.29457	0.18	0.03	1	CC
gene_80362	0.000112543	-1.15187	0.135	0.015	1	CC
gene_33036	0.000112679	-0.645716	0.382	0.163	1	CC
gene_15269	0.000113068	-1.08844	0.135	0.015	1	CC
gene_63423	0.000113365	-2.24574	0.191	0.035	1	CC
gene_84482	0.000113526	-0.483581	0.472	0.233	1	CC
gene_63943	0.000113658	-0.719454	0.303	0.104	1	CC
gene_44326	0.000113672	0.839375	0.371	0.243	1	CC
gene_41027	0.000114025	-1.32157	0.236	0.059	1	CC
gene_82037	0.000114804	-2.34125	0.169	0.025	1	CC
gene_36162	0.000114908	0.38211	0.382	0.233	1	CC
gene_16411	0.000115725	0.577605	0.202	0.069	1	CC
gene_23291	0.000117084	-1.08431	0.292	0.094	1	CC
gene_35304	0.000117373	-2.38229	0.191	0.035	1	CC
gene_61691	0.000117465	-0.465441	0.303	0.109	1	CC
gene_37613	0.000118227	-0.675066	0.326	0.119	1	CC
gene_23312	0.0001185	-1.29825	0.236	0.059	1	CC
gene_67445	0.000118879	-1.39384	0.281	0.084	1	CC
gene_43488	0.000118987	-2.77111	0.169	0.025	1	CC
gene_83145	0.000119077	-0.40615	0.247	0.074	1	CC
gene_155	0.000119087	0.64648	0.348	0.193	1	CC
gene_10541	0.000119705	-0.564583	0.292	0.099	1	CC
gene_71520	0.000120089	-1.05079	0.315	0.109	1	CC
gene_16075	0.000120194	-0.406337	0.326	0.129	1	CC
gene_68620	0.000120445	-0.972148	0.461	0.213	1	CC
gene_15297	0.000120523	-2.49932	0.18	0.03	1	CC
gene_3571	0.000120758	-1.16664	0.292	0.094	1	CC
gene_77690	0.000122021	-0.366855	0.213	0.054	1	CC
gene_82149	0.000122101	-0.366926	0.281	0.099	1	CC
gene_55695	0.000122567	-1.18837	0.225	0.054	1	CC
gene_29388	0.000123055	0.394157	0.371	0.218	1	CC
gene_28092	0.000123158	-0.710016	0.225	0.059	1	CC
gene_63183	0.000123675	-1.35057	0.135	0.015	1	CC
gene_33874	0.000124137	-0.409228	0.27	0.094	1	CC
gene_69510	0.000124858	-1.10406	0.202	0.045	1	CC
gene_63748	0.000125074	-1.09988	0.292	0.094	1	CC
gene_65132	0.000126463	-1.38032	0.213	0.05	1	CC
gene_83530	0.00012676	-0.827317	0.371	0.149	1	CC
gene_73361	0.000127127	-1.10839	0.225	0.054	1	CC
gene_22113	0.000128122	-1.72417	0.247	0.064	1	CC
gene_78569	0.000128415	-1.23442	0.225	0.054	1	CC
gene_26191	0.000128942	-1.11194	0.18	0.035	1	CC
gene_35664	0.000129191	-0.736775	0.281	0.094	1	CC
gene_78184	0.000129244	0.54275	0.483	0.347	1	CC
gene_34199	0.000129568	-1.29088	0.281	0.084	1	CC
gene_56409	0.0001296	-1.05266	0.169	0.03	1	CC
gene_65557	0.00013048	-0.708917	0.326	0.124	1	CC
gene_20952	0.000130514	-1.11879	0.225	0.054	1	CC
gene_76723	0.00013078	-1.79982	0.247	0.064	1	CC
gene_8412	0.000130927	-0.973569	0.202	0.045	1	CC
gene_26847	0.000131952	-0.833345	0.36	0.149	1	CC
gene_1722	0.000132294	-0.634106	0.247	0.074	1	CC
gene_34177	0.000132412	0.694938	0.449	0.351	1	CC
gene_37200	0.000132428	-0.463975	0.236	0.069	1	CC
gene_26388	0.000132925	2.14743	0.213	0.282	1	CC
gene_37688	0.000132967	-0.96372	0.225	0.059	1	CC
gene_8931	0.000133021	-1.52004	0.225	0.054	1	CC
gene_34066	0.000133333	-0.961628	0.157	0.025	1	CC
gene_56790	0.000133615	-0.864004	0.191	0.04	1	CC
gene_79826	0.000133687	-0.677821	0.225	0.059	1	CC
gene_41265	0.000133889	-0.891904	0.247	0.069	1	CC
gene_77637	0.000133924	-1.91894	0.281	0.084	1	CC
gene_6345	0.000134485	-0.412435	0.303	0.119	1	CC
gene_42272	0.000134816	-0.875618	0.225	0.059	1	CC
gene_49355	0.000135492	-0.805734	0.202	0.045	1	CC
gene_35698	0.000135597	-1.29652	0.135	0.015	1	CC
gene_27709	0.000137634	-1.36326	0.225	0.054	1	CC
gene_22673	0.000139506	0.382265	0.404	0.238	1	CC
gene_73509	0.00014086	-0.407175	0.382	0.173	1	CC
gene_58837	0.000140975	-1.46493	0.225	0.054	1	CC
gene_20839	0.000141966	-0.362115	0.236	0.069	1	CC
gene_341	0.000142974	-0.711174	0.247	0.069	1	CC
gene_23190	0.000143419	-0.411806	0.202	0.05	1	CC
gene_77347	0.000143914	-1.57132	0.124	0.01	1	CC
gene_74857	0.000144298	-1.18856	0.292	0.094	1	CC
gene_58573	0.000144454	1.06863	0.438	0.441	1	CC
gene_44631	0.0001465	-1.01815	0.146	0.02	1	CC
gene_16642	0.000147246	-0.914622	0.247	0.069	1	CC
gene_55687	0.000147586	-0.487297	0.337	0.134	1	CC
gene_15941	0.00014773	-0.537591	0.337	0.134	1	CC
gene_46816	0.000147813	-1.59588	0.225	0.054	1	CC
gene_49404	0.000147895	-1.11588	0.202	0.045	1	CC
gene_15429	0.000148291	-1.62075	0.27	0.079	1	CC
gene_12608	0.000149244	-1.02246	0.135	0.015	1	CC
gene_30646	0.000150985	-1.69844	0.236	0.059	1	CC
gene_41953	0.000151055	1.05919	0.393	0.302	1	CC
gene_39116	0.000151388	1.75785	0.236	0.337	1	CC
gene_44083	0.000152901	-1.31573	0.202	0.045	1	CC
gene_38972	0.000153612	-0.50631	0.393	0.178	1	CC
gene_31216	0.000153873	-0.92962	0.236	0.064	1	CC
gene_61398	0.000154834	-1.22571	0.169	0.03	1	CC
gene_37788	0.000154847	-0.360625	0.292	0.109	1	CC
gene_34811	0.000154924	6.56371	0.011	0.144	1	CC
gene_26189	0.000155611	-0.517204	0.247	0.079	1	CC
gene_48794	0.000155749	-1.13257	0.18	0.035	1	CC
gene_65017	0.000155822	0.986499	0.393	0.282	1	CC
gene_20190	0.000155842	-0.846094	0.36	0.144	1	CC
gene_73264	0.000155938	-0.46598	0.393	0.183	1	CC
gene_58269	0.000157346	-1.62476	0.27	0.079	1	CC
gene_1904	0.000157428	-0.485707	0.371	0.163	1	CC
gene_72571	0.000158315	-1.07772	0.18	0.035	1	CC
gene_7371	0.000158325	-1.17454	0.146	0.02	1	CC
gene_29015	0.000159155	-1.05131	0.236	0.064	1	CC
gene_27889	0.000159549	-1.10253	0.281	0.089	1	CC
gene_38460	0.00015974	-0.956246	0.371	0.149	1	CC
gene_77972	0.00016004	-1.23327	0.236	0.064	1	CC
gene_84137	0.000160571	-0.671482	0.393	0.168	1	CC
gene_61081	0.000161404	-1.13671	0.247	0.069	1	CC
gene_8079	0.000161988	-0.766688	0.213	0.054	1	CC
gene_19102	0.00016261	0.426742	0.371	0.233	1	CC
gene_40329	0.00016334	-1.16961	0.281	0.089	1	CC
gene_25819	0.000164034	-0.562178	0.371	0.163	1	CC
gene_43977	0.000164263	-1.03567	0.27	0.084	1	CC
gene_17716	0.000164716	0.956931	0.393	0.322	1	CC
gene_11561	0.000165356	-0.423207	0.157	0.03	1	CC
gene_75312	0.000165895	-1.18118	0.247	0.069	1	CC
gene_27903	0.000166141	0.361418	0.303	0.149	1	CC
gene_6686	0.000166931	-2.44358	0.124	0.01	1	CC
gene_49517	0.000168406	-1.61844	0.213	0.05	1	CC
gene_36079	0.000170542	-0.449418	0.202	0.054	1	CC
gene_66171	0.000172294	0.892638	0.36	0.257	1	CC
gene_41649	0.000172431	-0.675094	0.225	0.064	1	CC
gene_42070	0.000172736	0.417132	0.494	0.361	1	CC
gene_10129	0.000173226	-0.770294	0.258	0.079	1	CC
gene_84099	0.000173284	0.912899	0.416	0.302	1	CC
gene_51202	0.000174075	0.604622	0.36	0.233	1	CC
gene_28592	0.000174285	-0.853037	0.157	0.025	1	CC
gene_1762	0.000175754	-1.3215	0.18	0.035	1	CC
gene_61354	0.000176073	-1.20793	0.135	0.015	1	CC
gene_17834	0.000176335	-0.428318	0.236	0.069	1	CC
gene_60644	0.000177885	-2.50326	0.124	0.01	1	CC
gene_11913	0.000177886	-2.942	0.124	0.01	1	CC
gene_53125	0.000177962	-0.50396	0.27	0.089	1	CC
gene_73729	0.000180244	0.361699	0.315	0.158	1	CC
gene_48366	0.00018077	0.488016	0.371	0.218	1	CC
gene_10159	0.000180828	0.445761	0.371	0.223	1	CC
gene_78699	0.000181302	-2.69354	0.124	0.01	1	CC
gene_48139	0.000181471	-1.14076	0.191	0.04	1	CC
gene_21559	0.000182596	-0.529924	0.292	0.104	1	CC
gene_32096	0.000183585	-0.744698	0.292	0.104	1	CC
gene_20200	0.00018429	-0.882827	0.258	0.079	1	CC
gene_73369	0.000184606	-4.44962	0.124	0.01	1	CC
gene_16624	0.000184796	-0.753051	0.247	0.074	1	CC
gene_27685	0.000185324	-0.867738	0.292	0.099	1	CC
gene_16252	0.00018569	-1.01571	0.27	0.084	1	CC
gene_2229	0.000185922	0.83014	0.337	0.213	1	CC
gene_77148	0.000187166	2.07584	0.213	0.351	1	CC
gene_77128	0.000188807	-0.361569	0.315	0.124	1	CC
gene_5760	0.000188852	-1.45492	0.146	0.02	1	CC
gene_10107	0.00018893	-0.731321	0.382	0.168	1	CC
gene_75919	0.000189202	0.410829	0.303	0.153	1	CC
gene_1516	0.000189812	-0.528144	0.191	0.045	1	CC
gene_5548	0.000189922	-3.44323	0.124	0.01	1	CC
gene_45799	0.000189938	-0.523972	0.236	0.074	1	CC
gene_15551	0.000190434	-3.54908	0.124	0.01	1	CC
gene_84151	0.000190434	-3.35117	0.124	0.01	1	CC
gene_84376	0.000190714	1.12339	0.393	0.386	1	CC
gene_50283	0.000191398	-3.64546	0.124	0.01	1	CC
gene_21047	0.000191452	0.462132	0.472	0.347	1	CC
gene_57522	0.000194429	-0.980855	0.225	0.059	1	CC
gene_31102	0.000195571	-1.47888	0.191	0.04	1	CC
gene_6094	0.000198409	0.772085	0.438	0.347	1	CC
gene_6208	0.000198735	-0.647569	0.371	0.163	1	CC
gene_41248	0.000199904	-0.440452	0.292	0.114	1	CC
gene_17431	0.000200137	-0.539539	0.236	0.069	1	CC
gene_42972	0.000200307	-1.34343	0.258	0.074	1	CC
gene_41259	0.000201754	-1.87657	0.135	0.015	1	CC
gene_19602	0.000202565	-0.626449	0.371	0.158	1	CC
gene_62169	0.000203077	0.555306	0.315	0.178	1	CC
gene_40801	0.000204176	-1.35145	0.157	0.025	1	CC
gene_61988	0.000204759	-0.575441	0.326	0.124	1	CC
gene_44607	0.000207814	-1.76453	0.258	0.074	1	CC
gene_24342	0.000209014	-1.95956	0.202	0.045	1	CC
gene_42055	0.000209528	-1.588	0.202	0.045	1	CC
gene_48653	0.00020978	-0.61412	0.191	0.045	1	CC
gene_27287	0.00020998	-0.771792	0.247	0.074	1	CC
gene_55086	0.00021137	-0.371652	0.292	0.109	1	CC
gene_16546	0.000212873	-1.21789	0.225	0.059	1	CC
gene_68283	0.000213364	-0.733466	0.225	0.064	1	CC
gene_71678	0.000213932	0.419018	0.404	0.248	1	CC
gene_52741	0.000215293	-1.44829	0.157	0.025	1	CC
gene_66269	0.000217176	-1.9334	0.146	0.02	1	CC
gene_32665	0.000219128	-0.681807	0.202	0.05	1	CC
gene_22458	0.000219404	-0.675203	0.27	0.094	1	CC
gene_40982	0.000220921	1.2996	0.348	0.327	1	CC
gene_11241	0.00022115	-2.04628	0.135	0.015	1	CC
gene_56008	0.000221987	-1.33212	0.157	0.025	1	CC
gene_74489	0.000223068	0.392494	0.461	0.292	1	CC
gene_62101	0.000224117	-2.0936	0.135	0.015	1	CC
gene_69172	0.000225245	-0.44892	0.36	0.158	1	CC
gene_33802	0.000225664	-1.36435	0.303	0.104	1	CC
gene_67325	0.000227315	-1.94856	0.326	0.124	1	CC
gene_18410	0.000227923	0.570166	0.236	0.099	1	CC
gene_81647	0.000228326	-0.52643	0.247	0.079	1	CC
gene_67995	0.000228582	-1.07259	0.258	0.079	1	CC
gene_27855	0.00022895	-1.29347	0.236	0.064	1	CC
gene_14145	0.000228994	-0.922981	0.225	0.059	1	CC
gene_17063	0.000230157	-0.950124	0.292	0.104	1	CC
gene_8133	0.000230837	-1.47358	0.169	0.03	1	CC
gene_36696	0.000231813	-1.03986	0.292	0.099	1	CC
gene_43225	0.000231905	-1.54974	0.18	0.035	1	CC
gene_5748	0.000232751	-0.46785	0.371	0.168	1	CC
gene_71462	0.00023358	-0.786073	0.213	0.054	1	CC
gene_40682	0.000235776	-1.59855	0.247	0.069	1	CC
gene_83152	0.000236038	-0.388334	0.281	0.104	1	CC
gene_14112	0.000236216	-1.29654	0.157	0.025	1	CC
gene_74014	0.000236338	-1.48035	0.169	0.03	1	CC
gene_34579	0.000237067	-0.382786	0.236	0.069	1	CC
gene_66193	0.00023752	2.06434	0.202	0.371	1	CC
gene_32871	0.000237642	-0.362591	0.27	0.094	1	CC
gene_34817	0.000237868	-0.922512	0.315	0.114	1	CC
gene_4331	0.000238917	-2.94194	0.135	0.015	1	CC
gene_531	0.000239099	-0.750334	0.27	0.089	1	CC
gene_48003	0.000240504	-1.91869	0.146	0.02	1	CC
gene_59193	0.000241995	-0.55983	0.292	0.109	1	CC
gene_46461	0.000242814	-2.63063	0.135	0.015	1	CC
gene_41703	0.000243662	-0.394232	0.292	0.109	1	CC
gene_43162	0.000244723	-0.987953	0.292	0.099	1	CC
gene_18477	0.000244801	-0.968699	0.213	0.054	1	CC
gene_56500	0.000245423	-0.362783	0.315	0.129	1	CC
gene_20295	0.000245594	-2.62847	0.135	0.015	1	CC
gene_19386	0.000245809	-2.16954	0.202	0.045	1	CC
gene_68183	0.00024602	-1.11137	0.292	0.099	1	CC
gene_35397	0.000246213	-1.87989	0.202	0.045	1	CC
gene_74808	0.000246429	0.425372	0.416	0.272	1	CC
gene_54372	0.000247062	-1.79841	0.191	0.04	1	CC
gene_38574	0.000247394	0.442173	0.292	0.139	1	CC
gene_28918	0.000247849	-3.83573	0.135	0.015	1	CC
gene_77191	0.00024842	-2.40696	0.202	0.045	1	CC
gene_19273	0.000249972	-1.75876	0.191	0.04	1	CC
gene_25394	0.000250135	-2.24929	0.202	0.045	1	CC
gene_41055	0.000252134	0.569764	0.315	0.188	1	CC
gene_42002	0.000253149	-1.18383	0.225	0.059	1	CC
gene_19939	0.000255362	0.726068	0.382	0.262	1	CC
gene_18900	0.00025546	-1.61551	0.18	0.035	1	CC
gene_22502	0.000255547	-0.699905	0.303	0.114	1	CC
gene_38536	0.000255818	-1.77676	0.157	0.025	1	CC
gene_25699	0.000256066	-0.363686	0.393	0.193	1	CC
gene_24101	0.000256117	-0.539393	0.315	0.124	1	CC
gene_5300	0.000256353	-0.741669	0.258	0.084	1	CC
gene_67170	0.000256585	-0.631295	0.236	0.069	1	CC
gene_39365	0.000257758	-1.65285	0.146	0.02	1	CC
gene_78249	0.000259432	-1.12364	0.225	0.059	1	CC
gene_3677	0.000259678	-1.68614	0.146	0.02	1	CC
gene_24963	0.000260064	-1.05106	0.225	0.059	1	CC
gene_29446	0.00026007	-0.779229	0.18	0.04	1	CC
gene_61425	0.000260832	0.615079	0.382	0.252	1	CC
gene_53127	0.000261284	-1.4358	0.236	0.064	1	CC
gene_83921	0.000262288	-1.86811	0.36	0.144	1	CC
gene_77355	0.000262547	-0.546539	0.213	0.059	1	CC
gene_74323	0.000265822	-1.56235	0.169	0.03	1	CC
gene_37184	0.000266344	-1.28199	0.236	0.064	1	CC
gene_63555	0.000269182	-1.11989	0.202	0.05	1	CC
gene_12002	0.000272258	-0.897754	0.18	0.04	1	CC
gene_9989	0.000273488	-1.25571	0.258	0.079	1	CC
gene_43636	0.000273723	-0.54105	0.202	0.05	1	CC
gene_63082	0.000273813	-1.81115	0.169	0.03	1	CC
gene_13806	0.000274037	-2.03662	0.191	0.04	1	CC
gene_56059	0.000274058	-1.98135	0.191	0.04	1	CC
gene_33163	0.00027434	0.831042	0.416	0.312	1	CC
gene_3019	0.000274568	-0.386682	0.281	0.104	1	CC
gene_18270	0.000274809	-2.03828	0.191	0.04	1	CC
gene_22847	0.00027499	-2.44287	0.101	0.005	1	CC
gene_80730	0.000275227	-1.22451	0.292	0.099	1	CC
gene_57491	0.000276568	0.362114	0.483	0.332	1	CC
gene_69769	0.000278242	-1.16382	0.258	0.079	1	CC
gene_32829	0.000278695	-1.34319	0.169	0.03	1	CC
gene_80399	0.00027872	-0.504754	0.236	0.074	1	CC
gene_6988	0.000280144	0.869117	0.303	0.188	1	CC
gene_59765	0.000281698	-1.93265	0.27	0.084	1	CC
gene_17149	0.00028175	-1.74519	0.18	0.035	1	CC
gene_17349	0.000281755	-1.05847	0.281	0.094	1	CC
gene_73695	0.000281939	-2.54982	0.101	0.005	1	CC
gene_73849	0.000281985	-2.93829	0.18	0.035	1	CC
gene_50043	0.000282782	-1.82767	0.157	0.025	1	CC
gene_19714	0.000284872	-0.930184	0.191	0.045	1	CC
gene_51876	0.000286139	4.09248	0.022	0.168	1	CC
gene_40865	0.000286512	1.17261	0.326	0.267	1	CC
gene_44294	0.000287241	-2.41922	0.146	0.02	1	CC
gene_82896	0.000287873	-0.928043	0.213	0.054	1	CC
gene_69926	0.000293895	-2.41911	0.146	0.02	1	CC
gene_13109	0.00029393	-1.75732	0.157	0.025	1	CC
gene_2976	0.000294444	-2.28435	0.18	0.035	1	CC
gene_22115	0.000294551	-2.4663	0.146	0.02	1	CC
gene_9821	0.000294706	0.466712	0.315	0.168	1	CC
gene_80921	0.000298646	-2.59476	0.146	0.02	1	CC
gene_13251	0.000298713	-0.394279	0.281	0.104	1	CC
gene_28778	0.000299202	0.891282	0.404	0.297	1	CC
gene_32278	0.000299328	0.61186	0.584	0.55	1	CC
gene_81207	0.000300045	-2.20163	0.18	0.035	1	CC
gene_38305	0.000300185	-1.06971	0.247	0.074	1	CC
gene_8201	0.000300533	-0.557672	0.157	0.03	1	CC
gene_23833	0.000301025	0.767635	0.247	0.124	1	CC
gene_73357	0.000302577	-0.877343	0.191	0.045	1	CC
gene_52994	0.000303053	-1.23143	0.258	0.079	1	CC
gene_55486	0.000303511	0.489081	0.337	0.193	1	CC
gene_35248	0.000303838	-0.801772	0.348	0.144	1	CC
gene_79659	0.00030457	-1.11817	0.303	0.109	1	CC
gene_12325	0.000304739	0.463202	0.438	0.312	1	CC
gene_8376	0.000304767	-0.880296	0.236	0.069	1	CC
gene_39456	0.000305625	-0.591766	0.303	0.114	1	CC
gene_66044	0.00030724	-3.07379	0.101	0.005	1	CC
gene_6129	0.000308249	-0.614998	0.213	0.059	1	CC
gene_66542	0.000309402	-0.979593	0.247	0.074	1	CC
gene_76441	0.000309528	-1.4833	0.225	0.059	1	CC
gene_21449	0.000309639	-0.457441	0.258	0.089	1	CC
gene_67176	0.000309739	-0.667403	0.281	0.099	1	CC
gene_83255	0.000309776	-1.387	0.326	0.124	1	CC
gene_32233	0.000311073	0.956147	0.416	0.351	1	CC
gene_64518	0.000311355	-0.585105	0.281	0.104	1	CC
gene_35186	0.000311556	-0.946081	0.225	0.064	1	CC
gene_36578	0.000314265	-1.85728	0.236	0.064	1	CC
gene_67203	0.000314442	-1.69686	0.236	0.064	1	CC
gene_16171	0.000315873	-0.66564	0.169	0.035	1	CC
gene_36374	0.000315921	-2.41516	0.169	0.03	1	CC
gene_48508	0.000317362	-3.17061	0.101	0.005	1	CC
gene_38567	0.000317838	-1.29514	0.112	0.01	1	CC
gene_25415	0.000321247	-0.484854	0.202	0.054	1	CC
gene_65538	0.000322619	-0.912929	0.315	0.119	1	CC
gene_82327	0.000325669	-0.531562	0.191	0.05	1	CC
gene_16166	0.000327636	-5.78645	0.101	0.005	1	CC
gene_27162	0.00032869	-0.91983	0.337	0.134	1	CC
gene_34251	0.000330923	-0.583764	0.236	0.074	1	CC
gene_65750	0.000332674	0.481475	0.326	0.188	1	CC
gene_24665	0.000332993	-1.33075	0.213	0.054	1	CC
gene_13874	0.000334302	-0.671304	0.281	0.104	1	CC
gene_79308	0.000334986	-3.88074	0.101	0.005	1	CC
gene_22145	0.000335903	-5.13498	0.101	0.005	1	CC
gene_48838	0.00033708	-0.417374	0.303	0.119	1	CC
gene_16739	0.00033709	-0.829258	0.303	0.114	1	CC
gene_69210	0.000339948	-4.78153	0.101	0.005	1	CC
gene_23109	0.000340327	-4.23355	0.101	0.005	1	CC
gene_16822	0.000340611	-4.70189	0.101	0.005	1	CC
gene_77661	0.00034069	-4.63657	0.101	0.005	1	CC
gene_39756	0.000340695	-4.46915	0.101	0.005	1	CC
gene_61194	0.000340722	-4.66432	0.101	0.005	1	CC
gene_20352	0.000340937	-1.63306	0.225	0.059	1	CC
gene_41273	0.000342096	-0.476227	0.247	0.084	1	CC
gene_33584	0.000344234	-0.418903	0.27	0.099	1	CC
gene_59618	0.000344941	-0.745416	0.382	0.168	1	CC
gene_3406	0.000344979	-0.633416	0.281	0.099	1	CC
gene_32164	0.000348163	-0.513555	0.225	0.069	1	CC
gene_67269	0.000349363	0.681683	0.315	0.193	1	CC
gene_39450	0.000350369	0.82383	0.393	0.297	1	CC
gene_59029	0.000351145	-0.870546	0.18	0.04	1	CC
gene_56481	0.000352342	-0.389527	0.371	0.173	1	CC
gene_68526	0.000352534	-0.648017	0.213	0.059	1	CC
gene_71389	0.000353229	-1.09604	0.18	0.04	1	CC
gene_33450	0.00035483	0.398292	0.18	0.054	1	CC
gene_74609	0.000356425	-0.373541	0.202	0.054	1	CC
gene_30874	0.000358965	-0.537381	0.18	0.045	1	CC
gene_75189	0.000359023	0.868937	0.315	0.203	1	CC
gene_295	0.000359246	-1.64488	0.225	0.059	1	CC
gene_5575	0.000360935	-1.78762	0.225	0.059	1	CC
gene_69402	0.000363468	-0.863192	0.191	0.045	1	CC
gene_28422	0.000364265	-0.797271	0.202	0.054	1	CC
gene_57701	0.000365775	-1.59303	0.225	0.059	1	CC
gene_39341	0.000368437	-0.643856	0.236	0.074	1	CC
gene_61996	0.000369956	-0.816725	0.247	0.079	1	CC
gene_48513	0.00037139	-1.31425	0.112	0.01	1	CC
gene_82834	0.000375337	-0.412695	0.202	0.059	1	CC
gene_48259	0.000375356	0.791082	0.337	0.228	1	CC
gene_4572	0.000376575	-1.26004	0.281	0.094	1	CC
gene_24518	0.000380531	-0.639469	0.337	0.139	1	CC
gene_46862	0.000382515	-0.696122	0.27	0.094	1	CC
gene_13032	0.000384477	-0.901394	0.281	0.099	1	CC
gene_77528	0.000386192	-2.80435	0.213	0.054	1	CC
gene_65975	0.000387471	-0.804644	0.18	0.04	1	CC
gene_20456	0.000387692	-0.817574	0.281	0.099	1	CC
gene_19502	0.000388205	0.789538	0.281	0.168	1	CC
gene_30326	0.00038821	-1.18956	0.213	0.054	1	CC
gene_79	0.000389489	-1.08257	0.292	0.104	1	CC
gene_34587	0.000392258	-1.31717	0.202	0.05	1	CC
gene_64037	0.000393195	-0.634858	0.258	0.094	1	CC
gene_20103	0.000393898	-0.569774	0.236	0.074	1	CC
gene_6376	0.000394548	0.777578	0.404	0.332	1	CC
gene_62533	0.000399856	-0.765504	0.36	0.153	1	CC
gene_77770	0.000401645	-0.554149	0.236	0.079	1	CC
gene_25750	0.0004029	-0.918799	0.225	0.064	1	CC
gene_9085	0.000405816	-0.504332	0.337	0.144	1	CC
gene_15112	0.000406335	-0.470973	0.292	0.114	1	CC
gene_58940	0.000409684	-1.1194	0.303	0.109	1	CC
gene_8421	0.000411121	0.466672	0.326	0.193	1	CC
gene_57197	0.000413439	-0.879314	0.135	0.02	1	CC
gene_71360	0.000415919	-0.453262	0.18	0.045	1	CC
gene_43351	0.000416736	-0.725373	0.124	0.015	1	CC
gene_16382	0.00041871	-1.36484	0.281	0.094	1	CC
gene_5950	0.000423662	-0.522886	0.236	0.074	1	CC
gene_85240	0.000426876	-1.83915	0.112	0.01	1	CC
gene_65780	0.000427655	-1.67242	0.213	0.054	1	CC
gene_40795	0.000428534	-0.431456	0.337	0.149	1	CC
gene_80530	0.000429039	-0.782994	0.303	0.119	1	CC
gene_64517	0.000429125	0.992255	0.337	0.267	1	CC
gene_50128	0.000429904	0.433528	0.281	0.139	1	CC
gene_76568	0.000431595	-0.368187	0.292	0.119	1	CC
gene_73091	0.000431767	-0.80459	0.236	0.074	1	CC
gene_17050	0.000432063	-0.611142	0.281	0.104	1	CC
gene_3540	0.000432193	0.402555	0.247	0.109	1	CC
gene_11858	0.000433794	-1.16348	0.236	0.069	1	CC
gene_30219	0.000434695	-1.10691	0.225	0.064	1	CC
gene_76080	0.000435415	-0.616344	0.27	0.094	1	CC
gene_37606	0.000437349	0.501809	0.303	0.163	1	CC
gene_9710	0.000437538	-1.27109	0.124	0.015	1	CC
gene_34932	0.000438328	-1.11884	0.18	0.04	1	CC
gene_67259	0.000441377	-0.770125	0.292	0.109	1	CC
gene_65428	0.000444609	6.18207	0.011	0.134	1	CC
gene_14438	0.000450155	0.691208	0.225	0.099	1	CC
gene_34531	0.000451937	-0.370292	0.303	0.124	1	CC
gene_64516	0.000454297	-0.9276	0.27	0.094	1	CC
gene_15158	0.000457393	-0.477483	0.247	0.089	1	CC
gene_60831	0.000457522	-1.18137	0.169	0.035	1	CC
gene_78504	0.000460584	-1.61304	0.202	0.05	1	CC
gene_798	0.000464497	0.408061	0.292	0.158	1	CC
gene_1700	0.000465729	0.544453	0.292	0.139	1	CC
gene_77740	0.000468511	-1.9002	0.247	0.074	1	CC
gene_18527	0.000470202	0.979845	0.393	0.307	1	CC
gene_65894	0.000472331	-1.11929	0.236	0.069	1	CC
gene_35020	0.000474128	-1.74369	0.247	0.074	1	CC
gene_4813	0.000480374	-2.14416	0.112	0.01	1	CC
gene_75487	0.000482548	-0.608202	0.337	0.144	1	CC
gene_8458	0.000482889	0.901559	0.416	0.351	1	CC
gene_72232	0.000485084	0.746799	0.27	0.158	1	CC
gene_67067	0.000487054	1.00395	0.281	0.178	1	CC
gene_61488	0.000487668	0.828161	0.292	0.193	1	CC
gene_32024	0.000489745	-1.01175	0.315	0.124	1	CC
gene_64695	0.000490091	-0.711365	0.202	0.054	1	CC
gene_3725	0.000491254	-1.00945	0.157	0.03	1	CC
gene_7450	0.000493571	-1.26413	0.292	0.104	1	CC
gene_32668	0.000496205	-0.402804	0.247	0.089	1	CC
gene_36758	0.000499605	0.808637	0.27	0.158	1	CC
gene_41835	0.000502401	-1.21415	0.18	0.04	1	CC
gene_81917	0.000502849	-0.822898	0.236	0.074	1	CC
gene_67448	0.000502962	-1.76904	0.202	0.05	1	CC
gene_45337	0.000504184	-2.58153	0.112	0.01	1	CC
gene_28553	0.00050644	-1.19326	0.292	0.104	1	CC
gene_34975	0.000507857	-1.23001	0.135	0.02	1	CC
gene_78147	0.000508989	-1.20263	0.169	0.035	1	CC
gene_77405	0.00051191	-1.08432	0.169	0.035	1	CC
gene_60494	0.000513422	-1.35867	0.18	0.04	1	CC
gene_62214	0.000514469	-1.17312	0.157	0.03	1	CC
gene_57427	0.000514894	-1.3954	0.124	0.015	1	CC
gene_18119	0.000515352	0.997333	0.348	0.287	1	CC
gene_16131	0.000517387	-1.02726	0.303	0.114	1	CC
gene_34688	0.000518958	-2.43475	0.112	0.01	1	CC
gene_66358	0.000519748	-2.19906	0.112	0.01	1	CC
gene_16447	0.000521795	-1.28623	0.146	0.025	1	CC
gene_33140	0.000522616	-1.42637	0.27	0.089	1	CC
gene_13113	0.000523008	-0.973358	0.225	0.064	1	CC
gene_71264	0.000523989	-1.19915	0.169	0.035	1	CC
gene_54284	0.000524004	-0.983241	0.213	0.059	1	CC
gene_73470	0.000525693	-0.823512	0.191	0.05	1	CC
gene_43632	0.000527285	-1.00618	0.169	0.035	1	CC
gene_79015	0.000533191	-0.669912	0.27	0.099	1	CC
gene_14738	0.000534005	0.418537	0.461	0.332	1	CC
gene_6031	0.000534192	-0.536677	0.169	0.04	1	CC
gene_40862	0.000537923	-1.38417	0.157	0.03	1	CC
gene_56221	0.000539785	-0.487693	0.303	0.124	1	CC
gene_20884	0.000540789	-1.28011	0.169	0.035	1	CC
gene_64390	0.000541223	-1.38202	0.169	0.035	1	CC
gene_58802	0.000542952	-0.422446	0.213	0.064	1	CC
gene_51978	0.000543464	-0.777508	0.202	0.054	1	CC
gene_20980	0.000547314	0.812505	0.281	0.163	1	CC
gene_42999	0.000547528	0.425692	0.348	0.198	1	CC
gene_7690	0.000549155	-0.745073	0.202	0.054	1	CC
gene_73569	0.000550088	-1.39223	0.135	0.02	1	CC
gene_24416	0.000550102	-2.95864	0.112	0.01	1	CC
gene_32045	0.000550189	-1.54373	0.18	0.04	1	CC
gene_64074	0.000550916	-0.9616	0.247	0.079	1	CC
gene_50975	0.000551189	-1.63501	0.124	0.015	1	CC
gene_12857	0.000551257	-1.37287	0.169	0.035	1	CC
gene_77508	0.000554633	2.00563	0.18	0.282	1	CC
gene_76007	0.000556988	-0.436118	0.292	0.119	1	CC
gene_70406	0.000560022	-0.796082	0.303	0.119	1	CC
gene_1976	0.000561052	-0.644651	0.326	0.139	1	CC
gene_64111	0.00056228	-1.28675	0.169	0.035	1	CC
gene_81142	0.000562416	-1.04489	0.247	0.079	1	CC
gene_67962	0.00056266	-3.14043	0.112	0.01	1	CC
gene_28624	0.000563632	-1.21912	0.225	0.064	1	CC
gene_83855	0.000565661	-3.22855	0.112	0.01	1	CC
gene_44058	0.000566264	-1.36308	0.382	0.168	1	CC
gene_28396	0.000569506	-1.28336	0.146	0.025	1	CC
gene_69139	0.000570587	-0.396329	0.157	0.035	1	CC
gene_55565	0.000571313	-0.376464	0.326	0.149	1	CC
gene_68685	0.000577259	-1.51371	0.191	0.045	1	CC
gene_42508	0.000578107	1.70434	0.247	0.337	1	CC
gene_11381	0.00057855	-1.84936	0.124	0.015	1	CC
gene_73653	0.000580503	0.845956	0.416	0.356	1	CC
gene_83473	0.000583953	-0.653341	0.236	0.074	1	CC
gene_76022	0.000586381	-2.28213	0.191	0.045	1	CC
gene_79956	0.000587309	-1.55327	0.18	0.04	1	CC
gene_24872	0.000589702	-0.813394	0.191	0.05	1	CC
gene_15999	0.000594795	-0.518088	0.225	0.069	1	CC
gene_31765	0.000595446	-0.748699	0.225	0.069	1	CC
gene_22389	0.000595959	-0.768431	0.191	0.05	1	CC
gene_43511	0.000597171	-1.39642	0.18	0.04	1	CC
gene_85482	0.000599452	-1.04472	0.247	0.079	1	CC
gene_77887	0.000602788	-1.25601	0.146	0.025	1	CC
gene_43413	0.000604796	-1.23057	0.157	0.03	1	CC
gene_82838	0.000604923	-0.915272	0.258	0.089	1	CC
gene_52776	0.000605777	0.620848	0.303	0.183	1	CC
gene_29185	0.000606021	-1.51632	0.169	0.035	1	CC
gene_46124	0.000608367	-2.24376	0.191	0.045	1	CC
gene_35426	0.000608459	-1.01449	0.213	0.059	1	CC
gene_34078	0.000608967	0.988322	0.326	0.322	1	CC
gene_17528	0.000609312	-1.47157	0.157	0.03	1	CC
gene_72705	0.000611655	0.693479	0.371	0.277	1	CC
gene_79513	0.000611681	-1.57692	0.146	0.025	1	CC
gene_78577	0.000612258	-1.80595	0.124	0.015	1	CC
gene_43505	0.000612631	-2.03384	0.191	0.045	1	CC
gene_20064	0.000614417	-0.520672	0.303	0.124	1	CC
gene_79238	0.000614444	-2.16152	0.191	0.045	1	CC
gene_49412	0.00061482	0.484532	0.607	0.49	1	CC
gene_15362	0.000615516	-1.54212	0.135	0.02	1	CC
gene_20065	0.000617502	-1.30241	0.146	0.025	1	CC
gene_54716	0.000618863	-0.737708	0.213	0.064	1	CC
gene_81265	0.000620456	-0.505385	0.382	0.183	1	CC
gene_61315	0.00062496	-1.33797	0.258	0.084	1	CC
gene_30224	0.000629433	-1.34799	0.146	0.025	1	CC
gene_6819	0.00062985	0.604635	0.517	0.436	1	CC
gene_60277	0.00062985	-0.459309	0.236	0.079	1	CC
gene_31909	0.000634429	-0.66802	0.18	0.045	1	CC
gene_78940	0.000638039	-1.69767	0.18	0.04	1	CC
gene_12580	0.000638308	-2.04145	0.124	0.015	1	CC
gene_28431	0.000638714	-0.534286	0.281	0.109	1	CC
gene_16543	0.000639675	-1.36328	0.157	0.03	1	CC
gene_79222	0.000640167	-1.37375	0.135	0.02	1	CC
gene_12329	0.00064041	0.492273	0.36	0.233	1	CC
gene_49534	0.000643073	0.758527	0.303	0.198	1	CC
gene_33060	0.000643502	-1.46797	0.169	0.035	1	CC
gene_75909	0.000652213	-1.58035	0.124	0.015	1	CC
gene_36557	0.000654042	-1.37605	0.135	0.02	1	CC
gene_5999	0.000659376	-1.86324	0.18	0.04	1	CC
gene_36152	0.000662361	-0.815277	0.202	0.054	1	CC
gene_73496	0.000663526	-0.383898	0.281	0.114	1	CC
gene_27556	0.000665841	-1.33258	0.169	0.035	1	CC
gene_27919	0.000666915	0.920539	0.427	0.381	1	CC
gene_65998	0.000667097	-0.655954	0.225	0.069	1	CC
gene_61773	0.000670119	-1.38542	0.157	0.03	1	CC
gene_60427	0.000672967	-0.373028	0.281	0.114	1	CC
gene_80142	0.000673415	-0.9267	0.202	0.054	1	CC
gene_62619	0.000676355	-1.72144	0.169	0.035	1	CC
gene_46631	0.000680103	-0.398633	0.202	0.064	1	CC
gene_40362	0.000682003	-1.8927	0.135	0.02	1	CC
gene_8904	0.000682737	-0.486203	0.191	0.054	1	CC
gene_35389	0.00068435	-1.99852	0.135	0.02	1	CC
gene_18778	0.000688932	-0.817992	0.225	0.069	1	CC
gene_72584	0.00069179	-2.23789	0.124	0.015	1	CC
gene_29766	0.000692495	-1.03089	0.202	0.054	1	CC
gene_68588	0.00069355	-0.363123	0.191	0.054	1	CC
gene_75336	0.000694693	-2.51828	0.213	0.059	1	CC
gene_78760	0.000695145	-0.771469	0.169	0.04	1	CC
gene_16492	0.00069533	-0.497967	0.303	0.124	1	CC
gene_12888	0.000695942	1.11234	0.371	0.386	1	CC
gene_48555	0.000699276	-1.41333	0.225	0.064	1	CC
gene_21038	0.000700206	-1.80383	0.169	0.035	1	CC
gene_58043	0.000700313	0.365722	0.303	0.163	1	CC
gene_61359	0.000702957	-0.674586	0.18	0.045	1	CC
gene_16875	0.00070337	0.367015	0.393	0.262	1	CC
gene_36026	0.000705379	-0.366063	0.258	0.099	1	CC
gene_76305	0.000709664	-0.832048	0.236	0.074	1	CC
gene_56999	0.000710236	0.519951	0.247	0.124	1	CC
gene_83724	0.000710241	-1.42208	0.281	0.099	1	CC
gene_8838	0.000711283	-0.477554	0.348	0.158	1	CC
gene_81944	0.000712774	-0.421669	0.247	0.089	1	CC
gene_58134	0.000712788	-3.10863	0.124	0.015	1	CC
gene_38076	0.000714035	-1.81084	0.169	0.035	1	CC
gene_32071	0.000716381	1.10155	0.326	0.262	1	CC
gene_38407	0.000716909	-0.590649	0.247	0.084	1	CC
gene_23788	0.000718654	-1.74204	0.157	0.03	1	CC
gene_5942	0.000718802	-1.96949	0.225	0.064	1	CC
gene_40202	0.00071889	-1.59614	0.135	0.02	1	CC
gene_82279	0.00071981	-0.445275	0.225	0.074	1	CC
gene_12447	0.00072037	-0.578048	0.247	0.089	1	CC
gene_12506	0.000721022	-0.743701	0.18	0.045	1	CC
gene_24326	0.000722123	-2.09802	0.135	0.02	1	CC
gene_12136	0.000722148	-1.78839	0.169	0.035	1	CC
gene_28709	0.000722669	-0.394326	0.146	0.03	1	CC
gene_77186	0.000725085	-2.41906	0.124	0.015	1	CC
gene_57492	0.000725337	-0.773213	0.191	0.05	1	CC
gene_19612	0.000725637	-0.589077	0.303	0.124	1	CC
gene_438	0.0007267	-0.494121	0.157	0.035	1	CC
gene_14749	0.000727192	-3.37834	0.124	0.015	1	CC
gene_18611	0.000731225	-3.15003	0.124	0.015	1	CC
gene_34230	0.000732744	-3.11748	0.124	0.015	1	CC
gene_19767	0.000735271	0.373864	0.27	0.139	1	CC
gene_77781	0.000741746	-0.961286	0.18	0.045	1	CC
gene_11513	0.000745002	-0.910349	0.225	0.069	1	CC
gene_71525	0.000748247	-0.835783	0.157	0.035	1	CC
gene_21064	0.000748873	-1.7468	0.169	0.035	1	CC
gene_58791	0.00074961	-0.459253	0.191	0.054	1	CC
gene_17640	0.000751294	-1.93632	0.157	0.03	1	CC
gene_54809	0.000755104	4.12752	0.034	0.168	1	CC
gene_79126	0.00075594	-0.481882	0.292	0.119	1	CC
gene_31845	0.000758382	-2.32721	0.135	0.02	1	CC
gene_34810	0.000758579	-0.890679	0.225	0.069	1	CC
gene_26915	0.000759609	4.2227	0.034	0.168	1	CC
gene_29608	0.00076025	-1.96392	0.146	0.025	1	CC
gene_45941	0.000761469	-0.735742	0.202	0.059	1	CC
gene_85068	0.00076428	-0.436174	0.247	0.089	1	CC
gene_70636	0.000765746	-0.464067	0.191	0.054	1	CC
gene_68193	0.000767048	-1.98876	0.157	0.03	1	CC
gene_60765	0.000767902	-0.822145	0.258	0.089	1	CC
gene_19415	0.000767927	-0.845621	0.236	0.074	1	CC
gene_81604	0.000768544	-1.0289	0.27	0.094	1	CC
gene_27114	0.00076904	-2.08324	0.169	0.035	1	CC
gene_85131	0.000769728	-1.62088	0.157	0.03	1	CC
gene_81455	0.000773417	-1.8459	0.157	0.03	1	CC
gene_67157	0.000775253	-0.562666	0.225	0.074	1	CC
gene_64295	0.000777369	-2.23603	0.135	0.02	1	CC
gene_9018	0.000778583	-1.97946	0.135	0.02	1	CC
gene_37909	0.000779534	-1.07341	0.18	0.045	1	CC
gene_9790	0.00078038	-1.63916	0.157	0.03	1	CC
gene_76955	0.000783942	-0.632859	0.202	0.059	1	CC
gene_56983	0.000783996	-0.773259	0.169	0.04	1	CC
gene_27808	0.00078563	-0.699423	0.213	0.064	1	CC
gene_25106	0.000786692	-0.568338	0.225	0.074	1	CC
gene_71056	0.000789631	-0.83481	0.213	0.064	1	CC
gene_4822	0.000794832	-0.585759	0.191	0.054	1	CC
gene_56426	0.000796532	-0.531104	0.225	0.074	1	CC
gene_15426	0.000801518	-1.00909	0.225	0.069	1	CC
gene_7103	0.000803216	-0.702826	0.247	0.084	1	CC
gene_80160	0.000805923	-0.538673	0.146	0.03	1	CC
gene_22524	0.000808776	-3.14226	0.135	0.02	1	CC
gene_65798	0.000808939	-1.1183	0.236	0.074	1	CC
gene_20917	0.000811216	0.476864	0.438	0.327	1	CC
gene_40816	0.000812186	0.722197	0.36	0.272	1	CC
gene_56062	0.000813489	-2.65134	0.135	0.02	1	CC
gene_68480	0.00081384	-0.533614	0.348	0.163	1	CC
gene_21594	0.000814047	-0.455387	0.326	0.144	1	CC
gene_12074	0.000817368	-2.75662	0.135	0.02	1	CC
gene_65239	0.000817886	-3.02416	0.135	0.02	1	CC
gene_17587	0.000818258	-0.869708	0.225	0.069	1	CC
gene_76128	0.000818771	-0.790264	0.213	0.064	1	CC
gene_79498	0.000823299	-2.70682	0.135	0.02	1	CC
gene_72766	0.000824049	-2.49911	0.135	0.02	1	CC
gene_63125	0.00082407	-2.74513	0.135	0.02	1	CC
gene_1391	0.000824095	-2.45702	0.135	0.02	1	CC
gene_64254	0.000826248	-2.60318	0.157	0.03	1	CC
gene_66017	0.000826788	-2.08962	0.146	0.025	1	CC
gene_46229	0.000827531	0.861533	0.292	0.188	1	CC
gene_61740	0.000832225	-0.434315	0.169	0.045	1	CC
gene_697	0.000835935	-2.0852	0.146	0.025	1	CC
gene_10443	0.000836093	0.533113	0.213	0.089	1	CC
gene_40860	0.000838936	-2.02017	0.146	0.025	1	CC
gene_54026	0.000840352	1.05949	0.27	0.183	1	CC
gene_19525	0.000844354	0.38049	0.315	0.178	1	CC
gene_62166	0.000846595	-2.43281	0.146	0.025	1	CC
gene_28969	0.00084854	1.69792	0.247	0.277	1	CC
gene_27684	0.000853316	-0.87153	0.169	0.04	1	CC
gene_1165	0.000856634	-0.468278	0.247	0.089	1	CC
gene_30601	0.000869194	-0.739533	0.326	0.139	1	CC
gene_9174	0.000873917	-0.508461	0.18	0.05	1	CC
gene_22175	0.000876394	-1.67285	0.213	0.059	1	CC
gene_18400	0.000880127	-0.404796	0.303	0.129	1	CC
gene_68182	0.000883538	-0.72251	0.247	0.084	1	CC
gene_36056	0.000884238	-0.858286	0.281	0.104	1	CC
gene_7238	0.000889276	-1.38429	0.27	0.094	1	CC
gene_38064	0.000895121	-0.403074	0.27	0.104	1	CC
gene_65855	0.000895795	-0.460442	0.213	0.069	1	CC
gene_72743	0.000896225	0.750032	0.213	0.109	1	CC
gene_5257	0.000896339	0.475712	0.517	0.391	1	CC
gene_66618	0.000897392	0.920431	0.27	0.163	1	CC
gene_4391	0.000899796	-1.11613	0.191	0.05	1	CC
gene_12256	0.000901381	0.983679	0.337	0.248	1	CC
gene_67583	0.000902201	-0.739887	0.18	0.045	1	CC
gene_34022	0.000903097	-1.61575	0.202	0.054	1	CC
gene_61771	0.000903339	-0.687507	0.191	0.054	1	CC
gene_14281	0.000906651	0.531185	0.213	0.099	1	CC
gene_32291	0.000907291	-0.521758	0.124	0.02	1	CC
gene_41376	0.000910906	0.523645	0.236	0.114	1	CC
gene_39755	0.000912116	-0.636518	0.292	0.119	1	CC
gene_78248	0.00091295	-0.427963	0.303	0.134	1	CC
gene_2412	0.000915516	0.774304	0.494	0.46	1	CC
gene_14841	0.00091773	-1.00069	0.101	0.01	1	CC
gene_51790	0.000918038	-0.752082	0.135	0.025	1	CC
gene_23869	0.000922353	-0.455352	0.191	0.054	1	CC
gene_83402	0.000922893	-0.480048	0.202	0.059	1	CC
gene_23235	0.000923411	0.657872	0.348	0.262	1	CC
gene_34887	0.000930823	-0.710968	0.326	0.139	1	CC
gene_68325	0.000931158	-1.00857	0.225	0.069	1	CC
gene_18818	0.000934633	-0.598965	0.258	0.094	1	CC
gene_35677	0.000938094	-0.443428	0.247	0.089	1	CC
gene_1839	0.000940076	-0.419467	0.315	0.144	1	CC
gene_47809	0.000943124	-1.19059	0.101	0.01	1	CC
gene_16905	0.000943438	0.826809	0.36	0.287	1	CC
gene_77387	0.00094774	0.53301	0.315	0.203	1	CC
gene_35744	0.00094836	0.696799	0.236	0.129	1	CC
gene_65436	0.00095053	-0.502056	0.202	0.059	1	CC
gene_26556	0.000951126	-0.695629	0.404	0.198	1	CC
gene_627	0.000952125	-0.414064	0.258	0.099	1	CC
gene_24448	0.0009533	-0.510574	0.382	0.183	1	CC
gene_32898	0.000955009	-0.977657	0.18	0.045	1	CC
gene_61904	0.000959593	-0.458486	0.213	0.069	1	CC
gene_6705	0.000961132	-0.926599	0.236	0.079	1	CC
gene_75547	0.000961623	-0.640336	0.225	0.074	1	CC
gene_71451	0.000963427	-1.1166	0.258	0.089	1	CC
gene_41340	0.000963968	-0.990907	0.27	0.099	1	CC
gene_79754	0.000965317	-0.554207	0.191	0.054	1	CC
gene_51350	0.000967591	-1.2295	0.225	0.069	1	CC
gene_49145	0.000969411	0.434725	0.315	0.188	1	CC
gene_56290	0.000976754	-1.22226	0.18	0.045	1	CC
gene_72019	0.000991278	-1.09301	0.18	0.045	1	CC
gene_24492	0.000993713	-0.8361	0.348	0.153	1	CC
gene_42277	0.00099453	0.70879	0.315	0.213	1	CC
gene_49629	0.00100608	-0.784115	0.281	0.109	1	CC
gene_66924	0.00101124	-0.92639	0.213	0.064	1	CC
gene_12760	0.00102257	-0.911903	0.157	0.035	1	CC
gene_9676	0.00102269	1.4796	0.247	0.257	1	CC
gene_1158	0.00103355	-1.28549	0.191	0.05	1	CC
gene_39661	0.00103556	-0.440961	0.27	0.109	1	CC
gene_25470	0.00103711	-1.45282	0.191	0.05	1	CC
gene_35150	0.00103854	-0.960337	0.18	0.045	1	CC
gene_41254	0.00104041	-0.585515	0.202	0.059	1	CC
gene_54060	0.00104211	-0.674666	0.213	0.069	1	CC
gene_8186	0.00104712	-0.727184	0.674	0.441	1	CC
gene_15768	0.00105121	-0.734463	0.169	0.04	1	CC
gene_72321	0.00105396	-0.703123	0.146	0.03	1	CC
gene_34423	0.00105645	-0.821595	0.18	0.045	1	CC
gene_5507	0.00105922	-0.563712	0.236	0.084	1	CC
gene_76625	0.00106011	-0.464322	0.27	0.104	1	CC
gene_1000	0.00106512	-0.849369	0.202	0.059	1	CC
gene_63695	0.00106916	3.32088	0.067	0.193	1	CC
gene_22056	0.00107352	-1.34731	0.191	0.05	1	CC
gene_39542	0.00108057	-0.578709	0.315	0.134	1	CC
gene_3208	0.001081	-0.416884	0.202	0.064	1	CC
gene_35458	0.00108198	1.21363	0.303	0.233	1	CC
gene_32854	0.00108279	-0.425194	0.247	0.094	1	CC
gene_35114	0.00108471	-0.486195	0.292	0.124	1	CC
gene_63984	0.00108505	-0.951232	0.157	0.035	1	CC
gene_42190	0.00108885	0.404899	0.191	0.069	1	CC
gene_32196	0.00109112	0.386266	0.225	0.099	1	CC
gene_63365	0.00109183	-0.538619	0.157	0.04	1	CC
gene_80809	0.00109557	-0.526722	0.236	0.084	1	CC
gene_66138	0.00109832	-0.894412	0.27	0.099	1	CC
gene_55345	0.00110369	-0.802934	0.112	0.015	1	CC
gene_83610	0.0011051	-0.834549	0.236	0.079	1	CC
gene_29361	0.00111463	-0.854554	0.169	0.04	1	CC
gene_19992	0.00111468	-0.476028	0.326	0.149	1	CC
gene_2374	0.00111725	-0.431353	0.157	0.04	1	CC
gene_41923	0.0011181	-0.442085	0.281	0.114	1	CC
gene_79847	0.00111912	-1.40158	0.18	0.045	1	CC
gene_38959	0.0011204	-0.519605	0.27	0.104	1	CC
gene_57724	0.00112307	-0.45279	0.225	0.079	1	CC
gene_931	0.00113039	-0.472898	0.236	0.084	1	CC
gene_71179	0.00114799	-0.737356	0.292	0.119	1	CC
gene_81957	0.00115669	-1.09983	0.213	0.064	1	CC
gene_37153	0.0011617	0.52873	0.494	0.411	1	CC
gene_40593	0.00116235	0.713256	0.371	0.267	1	CC
gene_29431	0.00116281	-0.959667	0.236	0.079	1	CC
gene_60767	0.00116945	-0.823977	0.146	0.03	1	CC
gene_35358	0.00117023	-1.43361	0.101	0.01	1	CC
gene_36669	0.00117145	0.6281	0.303	0.183	1	CC
gene_53393	0.00117492	-0.477594	0.247	0.094	1	CC
gene_7172	0.00118194	-0.595174	0.124	0.02	1	CC
gene_33184	0.00118202	0.373522	0.281	0.153	1	CC
gene_31048	0.00118326	0.584921	0.416	0.292	1	CC
gene_57768	0.00118443	-0.700704	0.225	0.074	1	CC
gene_67308	0.00118518	-0.578548	0.281	0.114	1	CC
gene_60897	0.0011852	-0.834368	0.191	0.054	1	CC
gene_83254	0.0011922	-0.536499	0.18	0.05	1	CC
gene_45704	0.0011987	0.619061	0.202	0.094	1	CC
gene_11844	0.00120048	-2.22474	0.191	0.05	1	CC
gene_58383	0.00120094	-0.431437	0.18	0.05	1	CC
gene_54443	0.00120265	0.416067	0.36	0.233	1	CC
gene_6879	0.00121347	-1.31051	0.247	0.084	1	CC
gene_73841	0.00121402	-0.393863	0.247	0.094	1	CC
gene_30321	0.00121408	-0.621399	0.225	0.074	1	CC
[truncated: 572,534+ more rows]

## Sheet: Table S5
Table S5. Gene ontology (GO) enrichment of differentially expressed genes (DEGs) for each cell type.
B_Pathway	C_Pathway	CC	CXC	EC	ENC	MC	PC	PEC	PPC	SMC	SSE	VC	VCC	XC	XP
Molecular Function	GO:0044389 ubiquitin-like protein ligase binding	0.00140652	NA	0.792338	NA	0.797769	NA	0.945475	0.611733	NA	0.581876	NA	0.880978	0.622458	0.464984
Biological Process	GO:0043200 response to amino acid	0.00197789	0.28134	0.77153	0.87625	0.666389	NA	0.285832	0.560706	0.998211	NA	0.839925	NA	NA	0.701788
Biological Process	GO:0065007 biological regulation	0.00197789	0.0938676	0.00273686	0.0494402	0.248992	0.0188669	0.00459151	0.00669257	3.93411e-05	0.00055406	0.059092	0.0216542	0.28871	0.0396094
Biological Process	GO:0009719 response to endogenous stimulus	0.18071	2.05438e-09	3.70957e-09	2.54834e-11	0.00169886	NA	6.84483e-05	1.94413e-15	6.82272e-15	4.07589e-06	1.42518e-08	0.515189	1	4.95515e-07
Biological Process	GO:0001101 response to acid chemical	0.316122	6.45759e-09	7.01355e-09	1.1362e-09	1.45453e-05	NA	0.00213701	4.5664e-12	3.30442e-13	0.000104257	1.38089e-08	0.452773	0.909973	9.82819e-09
Biological Process	GO:0006950 response to stress	0.00392457	6.45759e-09	5.27901e-09	7.15719e-08	2.72153e-07	0.894186	0.000335349	8.60172e-14	6.82272e-15	1.72019e-07	1.66686e-06	0.0527579	0.156144	1.33263e-05
Biological Process	GO:0010243 response to organonitrogen compound	0.244541	1.07025e-06	1.41982e-12	1.62851e-13	2.25902e-06	NA	0.000335349	4.02725e-13	2.05636e-12	7.30376e-13	3.68415e-05	0.514831	1	3.92253e-08
Biological Process	GO:0043067 regulation of programmed cell death	0.807335	0.00138814	3.70957e-09	4.89858e-07	0.000818648	NA	0.00042651	1.56661e-08	3.76048e-10	7.30376e-13	0.0117278	0.170281	0.00352667	0.000203271
Cellular Component	GO:0005576 extracellular region	1	0.00933117	0.000164661	1	2.91455e-06	0.735003	1	0.401423	0.410265	1	0.0677411	0.792437	0.0233549	1
Cellular Component	GO:0005856 cytoskeleton	1	1	1	1	1	4.10025e-09	1	1	1	1	1	0.653796	3.82078e-09	NA
Cellular Component	GO:0044430 cytoskeletal part	1	1	1	NA	1	7.50874e-09	1	1	1	NA	NA	0.569327	2.07027e-06	NA
Cellular Component	GO:0015630 microtubule cytoskeleton	1	1	1	1	1	7.50874e-09	1	1	1	1	1	0.589476	1.17295e-09	NA
Biological Process	GO:0044765 single-organism transport	0.0188568	0.0329528	2.17536e-05	1.3571e-05	0.0548757	0.963165	6.84483e-05	2.87183e-08	5.94689e-07	0.00209108	0.000233961	0.285052	0.172713	0.0722944
Biological Process	GO:1902578 single-organism localization	0.0168778	0.0377936	9.59687e-06	1.86244e-05	0.0589122	0.963165	6.84483e-05	3.97982e-08	1.05601e-06	0.000289823	0.000303213	0.22317	0.210135	0.0348426
Biological Process	GO:0010941 regulation of cell death	0.807335	0.000572205	3.70957e-09	4.89858e-07	0.000818648	NA	0.00042651	6.59676e-09	1.58604e-10	7.30376e-13	0.00578161	0.170374	0.00360587	0.000203271
Molecular Function	GO:0015103 inorganic anion transmembrane transporter activity	0.183259	0.629323	0.409582	0.46453	NA	NA	0.945475	0.21349	0.205411	0.387621	1.04644e-08	0.825046	0.825751	0.534926
Biological Process	GO:0048507 meristem development	1	1	1	1	0.91654	0.380623	0.194323	0.510873	0.809687	1	0.691186	0.00931934	0.638027	1
Biological Process	GO:0009799 specification of symmetry	1	1	0.85202	1	0.632718	NA	0.0423062	0.814321	0.715726	NA	0.401358	0.0101797	0.635351	NA
Biological Process	GO:0055080 cation homeostasis	0.00524057	0.168313	0.186266	0.0921624	0.634394	NA	0.257015	0.265607	0.108063	0.0313427	0.0542442	0.0101797	1	1
Biological Process	GO:0010410 hemicellulose metabolic process	0.807335	1	1	1	1	NA	1	1	1	NA	1	0.355195	4.62598e-48	NA
Biological Process	GO:0045491 xylan metabolic process	0.807335	1	1	1	1	NA	1	1	1	NA	1	0.355195	4.62598e-48	NA
Biological Process	GO:0009832 plant-type cell wall biogenesis	NA	NA	NA	NA	NA	NA	1	NA	NA	NA	0.965275	0.982577	7.45571e-45	NA
Biological Process	GO:0009694 jasmonic acid metabolic process	0.860938	0.00922169	2.20305e-05	1.23096e-07	0.00714658	NA	0.166982	0.00201692	0.000931059	0.481661	0.511682	0.984553	1	2.10657e-16

## Sheet: Table S6
Table S6. KEGG enrichment of differentially expressed genes (DEGs) for each cell type.
B_Pathway	C_Pathway	CC	CXC	EC	ENC	MC	PC	PEC	PPC	SMC	SSE	VC	VCC	XC	XP
Amino acid metabolism	ko00330 Arginine and proline metabolism	0.058528	0.137546	0.0111299	0.0248556	0.184763	NA	0.567028	0.0631253	0.000667789	0.59483	0.780825	0.804592	1	0.684629
Amino acid metabolism	ko00270 Cysteine and methionine metabolism	0.058528	0.416597	0.850698	0.426402	0.578499	NA	0.840675	0.351491	0.0679635	0.770296	0.537626	0.947526	0.000222328	0.136539
Folding, sorting and degradation	ko04120 Ubiquitin mediated proteolysis	0.058528	0.948188	0.868549	0.958818	0.964237	NA	0.537164	0.999999	1	0.945843	0.998422	0.947526	1	0.863681
Signal transduction	ko04075 Plant hormone signal transduction	0.7706	0.0101502	0.0608942	0.0149218	0.654597	NA	0.00622642	0.000120907	0.000120252	0.59483	1.26261e-05	0.829443	1	0.135554
Lipid metabolism	ko00592 alpha-Linolenic acid metabolism	0.966845	0.0196231	0.31021	0.0149218	0.184763	NA	0.567028	0.351491	0.0915507	0.746198	0.64806	0.947526	1	0.000133872
Lipid metabolism	ko00600 Sphingolipid metabolism	0.474618	0.0274817	0.920347	0.958818	0.578499	NA	0.923632	0.996083	1	0.59483	0.998422	0.947526	0.881519	0.655482
Environmental adaptation	ko04626 Plant-pathogen interaction	0.990242	0.414111	0.0258568	0.0636349	0.578499	NA	1	0.181045	0.220622	3.57704e-05	0.780825	0.978277	1	0.245678
Carbohydrate metabolism	ko00500 Starch and sucrose metabolism	0.40062	0.137546	0.361834	0.0193644	0.282763	NA	0.678428	0.0711957	2.7257e-09	0.59483	0.0675636	0.947526	0.881519	NA
Energy metabolism	ko00710 Carbon fixation in photosynthetic organisms	0.966845	0.948188	0.692067	0.975222	0.184763	NA	1	0.996083	1	0.843839	0.998422	0.947526	1	NA
Carbohydrate metabolism	ko00630 Glyoxylate and dicarboxylate metabolism	0.647649	0.550882	0.868549	0.958818	0.184763	NA	1	0.999999	1	0.59483	0.551531	0.947526	0.00707591	NA
Carbohydrate metabolism	ko00040 Pentose and glucuronate interconversions	NA	0.816707	0.920347	0.958818	0.810082	0.0558486	1	0.996083	1	0.843839	0.712808	0.947526	0.978567	NA
Transport and catabolism	ko04145 Phagosome	0.966845	0.948188	NA	0.958818	0.915577	0.0558486	1	0.996083	1	NA	NA	0.804592	0.000140255	NA
Global and overview maps	ko01100 Metabolic pathways	0.832642	0.48902	0.289578	0.796267	0.578499	0.697111	0.961173	0.327345	0.000786056	0.59483	0.64806	0.947526	3.41834e-12	0.245678
Metabolism of terpenoids and polyketides	ko00906 Carotenoid biosynthesis	NA	0.948188	0.850698	0.434991	0.578499	NA	0.0307765	0.181877	0.714388	0.59483	0.204767	NA	NA	NA
Environmental adaptation	ko04712 Circadian rhythm - plant	0.484304	NA	0.920347	NA	0.47387	NA	0.537164	0.996083	1	NA	0.998422	0.947526	NA	0.679385
Signal transduction	ko04070 Phosphatidylinositol signaling system	0.832642	0.948188	0.868549	0.767267	0.766295	NA	1	0.887032	0.761017	0.0315464	0.537626	0.947526	0.877026	0.136539
Signal transduction	ko04016 MAPK signaling pathway - plant	0.832642	0.948188	0.804552	0.426402	0.730785	NA	1	0.0994998	0.208876	0.0323629	0.537626	0.947526	1	0.245678
Energy metabolism	ko00910 Nitrogen metabolism	0.895163	NA	0.850698	NA	NA	NA	1	0.996083	1	NA	0.0138145	NA	0.250677	0.6453
Translation	ko03013 Nucleocytoplasmic transport	0.058528	0.97093	0.958213	0.958818	0.831627	NA	1	0.996083	1	0.9917	0.998422	0.804592	1	0.841374
Transcription	ko03040 Spliceosome	0.474618	0.948188	0.976039	0.958818	0.578499	NA	0.567028	0.996083	1	0.809411	0.994936	0.804592	1	0.136539
Global and overview maps	ko01230 Biosynthesis of amino acids	0.40062	0.948188	0.920347	0.958818	0.766295	NA	1	0.996083	1	NA	0.998422	0.947526	6.86649e-14	0.197467
Amino acid metabolism	ko00400 Phenylalanine, tyrosine and tryptophan biosynthesis	0.832642	NA	NA	0.958818	0.831627	NA	1	0.996083	1	NA	NA	0.947526	3.08534e-11	0.317004
Lipid metabolism	ko00071 Fatty acid degradation	0.966845	NA	0.31021	0.767267	0.831627	NA	0.923632	NA	1	0.59483	NA	0.947526	1	0.0915303
Lipid metabolism	ko01040 Biosynthesis of unsaturated fatty acids	NA	NA	NA	0.958818	NA	NA	1	NA	NA	NA	NA	NA	NA	0.0915303

## Sheet: Table S7
Table S7. KEGG enrichment of differentially expressed genes (DEGs) for endodermis cell type.
KEGG_A_class	KEGG_B_class	Pathway	Cluster_ENC (141)	All (9419)	Pvalue	Qvalue	Pathway ID	Genes	K_IDs
Environmental Information Processing	Signal transduction	Plant hormone signal transduction	17	435	0.000259342	0.0149218	ko04075	gene_12097(IAA27);gene_24001(EBF2);gene_25414(TIFY10B);gene_2667(ARF9);gene_40047(ABF3);gene_48753(XTH23);gene_48999(JAZ7);gene_55793(TIFY10B);gene_57078(TIFY10A);gene_61373(TIFY10B);gene_6599(TIFY6B);gene_67702(PP2CA);gene_6879(TIFY10A);gene_71056(TIFY10A);gene_77403(AUX22D);gene_8410(ABI2);gene_8691(EIL1)	K14484+K14515+K13464+K14486+K14432+K14504+K13464+K13464+K13464+K13464+K13464+K14497+K13464+K13464+K14484+K14497+K14514
Metabolism	Lipid metabolism	alpha-Linolenic acid metabolism	7	89	0.000359561	0.0149218	ko00592	gene_170(PED1);gene_20190(DOX2);gene_21151(AOC);gene_26290(LOX3.1);gene_35459(LOX6);gene_3677(AOC);gene_55786(LOX3.1)	K07513+K10529+K10525+K00454+K00454+K10525+K00454
Metabolism	Carbohydrate metabolism	Starch and sucrose metabolism	13	308	0.000699919	0.0193644	ko00500	gene_12273(SS);gene_24030(SUS4);gene_27336(DPE2);gene_3320(AGPS1);gene_35697(SBEI);gene_40982(PHO1);gene_48238(AGPS1);gene_52501(At1g66250);gene_53306(SBE1);gene_54707(At5g51830);gene_58212(BAM1);gene_64519(ISA3);gene_77508(PHO1)	K00695+K00695+K00705+K00975+K00700+K00688+K00975+K19891+K00700+K00847+K01177+K01214+K00688
Metabolism	Biosynthesis of other secondary metabolites	Betalain biosynthesis	2	4	0.00130903	0.0248556	ko00965	gene_29446(LIGB);gene_65269(LIGB)	K15777+K15777
Metabolism	Amino acid metabolism	Arginine and proline metabolism	7	113	0.00149733	0.0248556	ko00330	gene_21618(ADC2);gene_2500(SAMDC);gene_40341(SAMDC);gene_4267(PIP);gene_60831(ADC2);gene_75811(PRO2);gene_83569(SAMDC1)	K01583+K01611+K01611+K01259+K01583+K12657+K01611
Organismal Systems	Environmental adaptation	Plant-pathogen interaction	12	337	0.00460011	0.0636349	ko04626	gene_16772(CPK28);gene_27433(KCS11);gene_41237(CPK32);gene_42948(KCS11);gene_54443(CALM1);gene_55876(WRKY24);gene_64059(CNGC13);gene_67117(WRKY24);gene_68151(KCS11);gene_71826(CPK32);gene_81467(MPK3);gene_8512(CNGC13)	K13412+K15397+K13412+K15397+K02183+K13424+K05391+K13424+K15397+K13412+K20536+K05391
Metabolism	Lipid metabolism	Linoleic acid metabolism	3	32	0.0118601	0.140626	ko00591	gene_26290(LOX3.1);gene_35459(LOX6);gene_55786(LOX3.1)	K00454+K00454+K00454
Cellular Processes	Transport and catabolism	Endocytosis	11	360	0.0191133	0.198301	ko04144	gene_101(VPS2.1);gene_16256(VPS24-1);gene_16411(VPS60-1);gene_18437(PLD1);gene_37570(P85);gene_49404(ARF);gene_59064(VPS2.1);gene_60897(ERD7);gene_66133(VPS32.1);gene_79045(VPS28-2);gene_9608(VPS60-1)	K12191+K12193+K12198+K01115+K19366+K07937+K12191+K19366+K12194+K12184+K12198
Metabolism	Lipid metabolism	Fatty acid elongation	3	54	0.0468222	0.399579	ko00062	gene_27433(KCS11);gene_42948(KCS11);gene_68151(KCS11)	K15397+K15397+K15397
Metabolism	Global and overview maps	Biosynthesis of secondary metabolites	44	2332	0.048142	0.399579	ko01110	gene_12273(SS);gene_1390(SAM3);gene_170(PED1);gene_18437(PLD1);gene_19841(HEMH);gene_21151(AOC);gene_23034(FHY);gene_24030(SUS4);gene_26290(LOX3.1);gene_27336(DPE2);gene_27433(KCS11);gene_3320(AGPS1);gene_33416(KAO2);gene_3388(DHAPS-1);gene_34078(HST);gene_35304(CA2);gene_35459(LOX6);gene_35697(SBEI);gene_3677(AOC);gene_40982(PHO1);gene_42398(AAT1);gene_42948(KCS11);gene_43070(OsI_35105);gene_448…	K00695+K00789+K07513+K01115+K01772+K10525+K20884+K00695+K00454+K00705+K15397+K00975+K04123+K01626+K13065+K15746+K00454+K00700+K10525+K00688+K00626+K15397+K00873+K01602+K01953+K20772+K12637+K00975+K05933+K00700+K00847+K15634+K00454+K01177+K12447+K00801+K01214+K15397+K05933+K15746+K00166+K12657+K00688+K00121
Environmental Information Processing	Signal transduction	MAPK signaling pathway - plant	9	332	0.0612357	0.426402	ko04016	gene_24001(EBF2);gene_4804(ACS1);gene_54443(CALM1);gene_55876(WRKY24);gene_67117(WRKY24);gene_67702(PP2CA);gene_81467(MPK3);gene_8410(ABI2);gene_8691(EIL1)	K14515+K20772+K02183+K13424+K13424+K14497+K20536+K14497+K14514
Metabolism	Amino acid metabolism	Cysteine and methionine metabolism	7	234	0.0616485	0.426402	ko00270	gene_1390(SAM3);gene_2500(SAMDC);gene_40341(SAMDC);gene_4804(ACS1);gene_51107(ACO);gene_69274(ACO);gene_83569(SAMDC1)	K00789+K01611+K01611+K20772+K05933+K05933+K01611
Metabolism	Metabolism of terpenoids and polyketides	Carotenoid biosynthesis	3	63	0.0681312	0.434991	ko00906	gene_35304(CA2);gene_36638(CYP707A2);gene_71063(CA2)	K15746+K09843+K15746
Metabolism	Carbohydrate metabolism	Amino sugar and nucleotide sugar metabolism	7	244	0.0735529	0.436063	ko00520	gene_16188(AXS2);gene_3320(AGPS1);gene_36152(HEXO3);gene_40335(GAUT9);gene_48238(AGPS1);gene_54707(At5g51830);gene_60609(RE1)	K12449+K00975+K12373+K13648+K00975+K00847+K12447
Metabolism	Metabolism of terpenoids and polyketides	Sesquiterpenoid and triterpenoid biosynthesis	2	43	0.135279	0.748544	ko00909	gene_15551(SSTLH1);gene_60833(SS)	K15803+K00801
Environmental Information Processing	Signal transduction	Phosphatidylinositol signaling system	4	141	0.160803	0.767267	ko04070	gene_49312(PTEN2A);gene_54443(CALM1);gene_71902(ITPK3);gene_81586(PLC4)	K01110+K02183+K00913+K05857
Metabolism	Glycan biosynthesis and metabolism	Glycosphingolipid biosynthesis - ganglio series	1	12	0.165649	0.767267	ko00604	gene_36152(HEXO3)	K12373
Metabolism	Lipid metabolism	Fatty acid degradation	3	94	0.166395	0.767267	ko00071	gene_170(PED1);gene_42398(AAT1);gene_80661(8HGO)	K07513+K00626+K00121
Metabolism	Glycan biosynthesis and metabolism	Glycosphingolipid biosynthesis - globo and isoglobo series	1	14	0.190475	0.796267	ko00603	gene_36152(HEXO3)	K12373
Metabolism	Global and overview maps	Metabolic pathways	69	4235	0.191872	0.796267	ko01100	gene_12273(SS);gene_1390(SAM3);gene_16188(AXS2);gene_170(PED1);gene_18437(PLD1);gene_19841(HEMH);gene_21151(AOC);gene_21618(ADC2);gene_23034(FHY);gene_24030(SUS4);gene_2500(SAMDC);gene_26290(LOX3.1);gene_27336(DPE2);gene_27433(KCS11);gene_3320(AGPS1);gene_33416(KAO2);gene_3388(DHAPS-1);gene_34078(HST);gene_35150(PME40);gene_35304(CA2);gene_35459(LOX6);gene_35697(SBEI);gene_36152(HEXO3);gene_3677(…	K00695+K00789+K12449+K07513+K01115+K01772+K10525+K01583+K20884+K00695+K01611+K00454+K00705+K15397+K00975+K04123+K01626+K13065+K01051+K15746+K00454+K00700+K12373+K10525+K00759+K22849+K13648+K01611+K00688+K01634+K00626+K01259+K15397+K00873+K01602+K01953+K03147+K20772+K12637+K00975+K01110+K05933+K19891+K00700+K09480+K22133+K00847+K01230+K15634+K00454+K22849+K01177+K01464+K12447+K01583+K00801+K01214+…
Metabolism	Lipid metabolism	Synthesis and degradation of ketone bodies	1	16	0.214567	0.848052	ko00072	gene_42398(AAT1)	K00626
Metabolism	Amino acid metabolism	Valine, leucine and isoleucine degradation	3	126	0.292074	0.958818	ko00280	gene_170(PED1);gene_42398(AAT1);gene_72935(At1g21400)	K07513+K00626+K00166
Metabolism	Glycan biosynthesis and metabolism	Various types of N-glycan biosynthesis	2	78	0.326333	0.958818	ko00513	gene_36152(HEXO3);gene_55475(MNS1)	K12373+K01230
Metabolism	Metabolism of terpenoids and polyketides	Brassinosteroid biosynthesis	1	28	0.344877	0.958818	ko00905	gene_48076(CYP90C1)	K12637
Genetic Information Processing	Transcription	Spliceosome	7	386	0.357038	0.958818	ko03040	gene_141(SR45A);gene_30650(RH14);gene_39145(SKIPA);gene_47274(RSZ21A);gene_58324(ALY4);gene_59750(--);gene_74808(THO2)	K12897+K12823+K06063+K12896+K12881+K12890+K12879
Metabolism	Carbohydrate metabolism	Inositol phosphate metabolism	3	143	0.361878	0.958818	ko00562	gene_49312(PTEN2A);gene_71902(ITPK3);gene_81586(PLC4)	K01110+K00913+K05857
Genetic Information Processing	Folding, sorting and degradation	SNARE interactions in vesicular transport	2	90	0.39131	0.958818	ko04130	gene_13639(SYP132);gene_36645(SYP81)	K08486+K08492
Metabolism	Lipid metabolism	Glycerolipid metabolism	3	154	0.406622	0.958818	ko00561	gene_40081(DGAT3);gene_53366(DGD1);gene_57755(DGAT3)	K22849+K09480+K22849
Metabolism	Carbohydrate metabolism	Ascorbate and aldarate metabolism	2	93	0.407141	0.958818	ko00053	gene_60609(RE1);gene_77930(APX2)	K12447+K00434
Genetic Information Processing	Folding, sorting and degradation	RNA degradation	4	218	0.412647	0.958818	ko03018	gene_14558(PAT1H2);gene_23266(PAB8);gene_63594(PAT1H2);gene_70381(DCP2)	K12617+K13126+K12617+K12613
Metabolism	Carbohydrate metabolism	Glyoxylate and dicarboxylate metabolism	3	156	0.414669	0.958818	ko00630	gene_42398(AAT1);gene_44833(RBCS);gene_53433(AAE3)	K00626+K01602+K22133
Metabolism	Glycan biosynthesis and metabolism	Other glycan degradation	1	36	0.419581	0.958818	ko00511	gene_36152(HEXO3)	K12373
Metabolism	Lipid metabolism	Arachidonic acid metabolism	1	37	0.428303	0.958818	ko00590	gene_64976(GPXle-1)	K00432
Metabolism	Metabolism of cofactors and vitamins	Riboflavin metabolism	1	38	0.436895	0.958818	ko00740	gene_23034(FHY)	K20884
Metabolism	Carbohydrate metabolism	Propanoate metabolism	2	101	0.448351	0.958818	ko00640	gene_42398(AAT1);gene_72935(At1g21400)	K00626+K00166
Metabolism	Glycan biosynthesis and metabolism	Glycosaminoglycan degradation	1	40	0.453695	0.958818	ko00531	gene_36152(HEXO3)	K12373
Metabolism	Metabolism of terpenoids and polyketides	Diterpenoid biosynthesis	1	41	0.461908	0.958818	ko00904	gene_33416(KAO2)	K04123
Metabolism	Metabolism of cofactors and vitamins	Thiamine metabolism	1	45	0.493552	0.958818	ko00730	gene_46761(THIC)	K03147
Metabolism	Biosynthesis of other secondary metabolites	Stilbenoid, diarylheptanoid and gingerol biosynthesis	1	48	0.516066	0.958818	ko00945	gene_34078(HST)	K13065
Metabolism	Lipid metabolism	Biosynthesis of unsaturated fatty acids	1	51	0.537586	0.958818	ko01040	gene_170(PED1)	K07513
Genetic Information Processing	Translation	mRNA surveillance pathway	4	263	0.55815	0.958818	ko03015	gene_23266(PAB8);gene_34985(B'ETA);gene_58324(ALY4);gene_62101(sympk)	K13126+K11584+K12881+K06100
Metabolism	Lipid metabolism	Ether lipid metabolism	1	54	0.558155	0.958818	ko00565	gene_18437(PLD1)	K01115
Metabolism	Carbohydrate metabolism	Butanoate metabolism	1	56	0.57136	0.958818	ko00650	gene_42398(AAT1)	K00626
Genetic Information Processing	Replication and repair	Nucleotide excision repair	2	128	0.574518	0.958818	ko03420	gene_35577(KRP1);gene_57246(DDB1)	K10840+K10610
Metabolism	Biosynthesis of other secondary metabolites	Flavonoid biosynthesis	1	57	0.577815	0.958818	ko00941	gene_34078(HST)	K13065
Metabolism	Metabolism of cofactors and vitamins	Pantothenate and CoA biosynthesis	1	58	0.584174	0.958818	ko00770	gene_5942(PYD2)	K01464
Metabolism	Amino acid metabolism	Lysine degradation	1	61	0.602684	0.958818	ko00310	gene_42398(AAT1)	K00626
Metabolism	Lipid metabolism	Steroid biosynthesis	1	67	0.637286	0.958818	ko00100	gene_60833(SS)	K00801
Metabolism	Lipid metabolism	Sphingolipid metabolism	1	69	0.648141	0.958818	ko00600	gene_41742(DPL1)	K01634

## Sheet: Table S8
Table S8. The gene number of all module
Module	Gene number
turquoise	3129
blue	3057
brown	2563
yellow	1951
green	1203
red	1198
black	1175
pink	955
magenta	861
purple	755
grey	691
greenyellow	687
tan	587
salmon	520
cyan	510
midnightblue	418
lightcyan	257
darkgrey	206
grey60	203
lightgreen	198
lightyellow	191
royalblue	183
darkgreen	119
darkturquoise	90

## Sheet: Table S9
Table S9. Accuracy of cell type classification assessed using Random Forest modeling.
id	CC	CXC	EC	ENC	MC	PC	pec	PPC	SMC	SSE	VC	VCC	XC	XP	MeanDecreaseAccuracy	MeanDecreaseGini
black	0.00226269	0.0026572	0.00165288	0.000930725	0.00186648	0.043306	0.00117403	0.00190789	0.00208737	0.000372042	0.00155106	0.000206907	0.00257932	0.00456429	0.00193395	190.54
blue	0.00818071	0.00248007	0.00269067	0.00179324	0.0039183	0.0170722	0.00418155	0.00216313	0.00893903	0.00283563	0.00882818	0.000738079	0.0106918	0.0349324	0.00509937	195.199
brown	0.0157429	0.00492965	0.00597102	0.00922114	0.00515808	0.00687984	0.0023463	0.00313351	0.0201078	0.00736528	0.00274449	0.0146155	0.0982834	0.0100804	0.0108005	260.546
cyan	0.0339525	0.0384948	0.57584	0.0797987	0.158259	0.0378394	0.029246	0.0373346	0.0933414	0.00942999	0.048341	0.0413007	0.0294532	0.025613	0.103622	1044.45
darkgreen	0.0126586	0.0683467	0.0601225	0.068984	0.0787562	0.0261012	0.0416264	0.300537	0.0791839	0.0720888	0.0399862	0.0134278	0.0419722	0.0420648	0.0985359	1087.18
darkgrey	0.0175917	0.0112307	0.00624849	0.0192804	0.0195276	0.0134619	0.010547	0.00881714	0.0459639	0.0758258	0.0161011	0.0018031	0.00860745	0.0179297	0.0235364	372.939
darkturquoise	0.103198	0.0181596	0.0240732	0.0241681	0.0200113	0.0136511	0.0973203	0.00974841	0.0208946	0.0265013	0.0496111	0.0077377	0.0116506	0.0111456	0.0277607	424.989
green	0.270286	0.00569317	0.00719511	0.0129227	0.00485106	0.0128414	0.00398602	0.0173774	0.0067162	0.0081465	0.00552472	0.00337829	0.0105795	0.0115905	0.0148268	322.253
greenyellow	0.00539231	0.00311198	0.00151239	0.0022347	0.00572673	0.00156853	0.00380295	0.00370932	0.00753571	0.00281745	0.00221307	0.00487175	0.00122029	0.00354279	0.00387128	216.678
grey	0.0289613	0.00306845	0.0135171	0.00221059	0.0498333	0.0210812	0.0215706	0.00147346	0.0378622	0.00498777	0.00338026	0.00353081	0.0252179	0.0863328	0.014512	296.797
grey60	0.00330494	0.00564265	0.00231733	0.00571907	0.00410734	0.0296208	0.00520077	0.00262276	0.00859598	0.00416794	0.00589885	0.0675261	0.0037006	0.0014342	0.00825538	274.893
lightcyan	0.0185348	0.0490151	0.0144812	0.0271593	0.0197804	0.00312873	0.0222919	0.00762312	0.0326169	0.0144784	0.0101685	0.318056	0.00260372	0.017376	0.035041	544.991
lightgreen	0.0122592	0.0322891	0.0558912	0.0358707	0.0304865	0.0195376	0.028278	0.0111397	0.0287574	0.438984	0.0140062	0.0220893	0.0200759	0.0354033	0.062437	819.733
lightyellow	0.0147591	0.0401905	0.039078	0.0605923	0.0445981	0.0343049	-0.0187776	0.0257827	0.0603425	0.0448987	0.440713	0.0321092	0.0205746	0.0295747	0.0885025	926.566
magenta	0.00156515	0.00196843	-7.16648e-06	0.00443867	0.00452922	0.00651816	0.000495221	0.00144415	0.00460156	0.00097132	0.0011547	0.000500818	0.000986217	0.0109781	0.0021949	191.133
midnightblue	0.0146589	0.00701873	0.0153254	0.00613578	0.0181436	0.015002	0.00454799	0.00746196	0.0169528	0.0100366	0.0147639	0.0124193	0.00670446	0.021477	0.0116708	278.117
pink	0.0014605	0.00281533	0.00208602	0.00488856	0.00285262	0.00123561	0.000747227	0.000803239	0.00574717	0.000519603	0.00189275	0.000470307	0.00370739	0.0275846	0.00275868	194.344
purple	0.00307474	0.00402999	0.00219872	0.0042294	0.0030032	-0.00020028	0.00409184	0.00156613	0.00603995	0.00205487	0.00175328	0.00145152	0.0206073	0.0394764	0.00386928	209.383
red	0.0118422	0.00810157	0.0164494	0.0073499	0.00951652	0.0158976	0.00749176	0.0047393	0.029985	0.00797521	0.00907117	0.0117675	0.0193181	0.0152012	0.0130581	292.369
royalblue	0.0166426	0.353609	0.0340104	0.0857789	0.0257521	0.0326382	0.0390725	0.0292299	0.0287475	0.0162475	0.0183831	0.0276615	0.0154569	0.00364862	0.0578316	700.997
salmon	0.015732	0.0609716	0.0377218	0.0413129	0.0485954	0.025601	0.379266	0.014827	0.0247136	0.0508645	0.072819	0.0159115	0.0174151	0.0219	0.0527129	661.298
tan	0.0465599	0.0399546	0.0299577	0.725323	0.0627933	0.0427853	0.0402211	0.0312367	0.047304	0.0382443	0.0267994	0.0408324	0.0265977	0.0341334	0.0908385	1113.51
turquoise	0.00833174	0.00542378	0.00416131	0.0047679	0.00415551	0.067023	0.00387381	0.0030571	0.0112637	0.0021396	0.00372993	0.00122616	0.0198791	0.0205021	0.00608815	201.679
yellow	0.00912567	0.00474511	0.00562898	0.00345481	0.00886133	0.023846	0.00933148	0.00400111	0.0073076	0.00426667	0.00264858	0.00307581	0.0180258	0.200044	0.00707639	238.639

## Sheet: Table S10
Table S10. KEGG enrichment of differentially expressed genes (DEGs) for red module.
KEGG_A_class	KEGG_B_class	Pathway	red (259)	All (9419)	Pvalue	Qvalue	Pathway ID	Genes	K_IDs
Metabolism	Carbohydrate metabolism	Starch and sucrose metabolism	25	308	1.14942e-06	0.000114942	ko00500	gene_10726(BAM3);gene_113(BACOVA_02659);gene_12144(HXK2);gene_13016(DPE2);gene_2412(PHS2);gene_26247(TPP6);gene_27336(DPE2);gene_3366(AGPS1);gene_34944(BGLU44);gene_40982(PHO1);gene_41502(SS3);gene_41898(PHS2);gene_42621(bglX);gene_53306(SBE1);gene_54707(At5g51830);gene_54709(PGMP);gene_69347(TPS5);gene_72255(WAXY);gene_77508(PHO1);gene_77512(PHO1);gene_79577(BGLU44);gene_8133(BGLU46);gene_82483(…	K01177+K05349+K00844+K00705+K00688+K01087+K00705+K00975+K05350+K00688+K00703+K00688+K05349+K00700+K00847+K01835+K16055+K13679+K00688+K00688+K05350+K05350+K00975+K01176+K01835
Environmental Information Processing	Signal transduction	Plant hormone signal transduction	29	435	8.3427e-06	0.000417135	ko04075	gene_10222(BSK1);gene_11796(BSK7);gene_15952(LAX2);gene_16233(IAA14);gene_16451(At2g29380);gene_18340(IAA16);gene_20842(SRK2B);gene_2274(TIR1);gene_2276(Os04g0395600);gene_24001(EBF2);gene_25652(IAA16);gene_26026(EIN4);gene_2667(ARF9);gene_28293(AHP1);gene_32285(IAA14);gene_37984(LAX2);gene_43594(XTH23);gene_46080(XTH23);gene_48753(XTH23);gene_51959(EIN2);gene_67702(PP2CA);gene_71056(TIFY10A);gen…	K14500+K14500+K13946+K14484+K14497+K14484+K14498+K14485+K14485+K14515+K14484+K14509+K14486+K14490+K14484+K13946+K14504+K14504+K14504+K14513+K14497+K13464+K14498+K14498+K14484+K14509+K14515+K14514+K14484
Metabolism	Carbohydrate metabolism	Glycolysis / Gluconeogenesis	16	262	0.00235134	0.0783781	ko00010	gene_12144(HXK2);gene_1280(ACS);gene_22347(PDC1);gene_35868(At4g26390);gene_40167(ADH1);gene_54709(PGMP);gene_55606(At3g50520);gene_55899(PKP4);gene_63767(PKP3);gene_68978(LTA3);gene_6997(At1g56190);gene_74790(PGH1);gene_7647(ADH2);gene_76667(FBA6);gene_81471(PKP3);gene_83986(PGMP)	K00844+K01895+K01568+K00873+K18857+K01835+K15634+K00873+K00873+K00627+K00927+K01689+K00121+K01623+K00873+K01835
Metabolism	Global and overview maps	Carbon metabolism	25	551	0.00925653	0.231413	ko01200	gene_12144(HXK2);gene_1280(ACS);gene_17879(FUM1);gene_21935(ASP1);gene_27049(ICDH-1);gene_32377(At4g26910);gene_35868(At4g26390);gene_37171(PPC1);gene_44723(At4g13360);gene_49837(IDH1);gene_55606(At3g50520);gene_55899(PKP4);gene_59540(FUM1);gene_59806(fmdA);gene_61371(GLO4);gene_61699(PPC1);gene_63767(PKP3);gene_68978(LTA3);gene_69090(At4g13360);gene_6997(At1g56190);gene_74790(PGH1);gene_7647(ADH…	K00844+K01895+K01679+K14455+K00031+K00658+K00873+K01595+K05605+K00030+K15634+K00873+K01679+K01455+K11517+K01595+K00873+K00627+K05605+K00927+K01689+K00121+K01623+K01006+K00873
Metabolism	Amino acid metabolism	Arginine and proline metabolism	8	113	0.0125337	0.250675	ko00330	gene_21935(ASP1);gene_28072(P4H3);gene_39661(SPDSYN);gene_46398(PRO2);gene_63598(PAO2);gene_64869(At4g34880);gene_75811(PRO2);gene_82011(P4H9)	K14455+K00472+K00797+K12657+K17839+K01426+K12657+K00472
Genetic Information Processing	Transcription	RNA polymerase	6	80	0.022524	0.327257	ko03020	gene_2141(NRPB7);gene_38807(NRPB7);gene_45586(polr1d);gene_5070(NRPB8A);gene_60606(--);gene_81646(--)	K03015+K03015+K03020+K03016+K03026+K14721
Metabolism	Carbohydrate metabolism	Pyruvate metabolism	11	201	0.022908	0.327257	ko00620	gene_1280(ACS);gene_17879(FUM1);gene_35868(At4g26390);gene_37171(PPC1);gene_55899(PKP4);gene_59540(FUM1);gene_61699(PPC1);gene_63767(PKP3);gene_68978(LTA3);gene_79056(PPDK);gene_81471(PKP3)	K01895+K01679+K00873+K01595+K00873+K01679+K01595+K00873+K00627+K01006+K00873
Metabolism	Metabolism of other amino acids	Cyanoamino acid metabolism	6	85	0.0293061	0.366326	ko00460	gene_113(BACOVA_02659);gene_34944(BGLU44);gene_42621(bglX);gene_59806(fmdA);gene_79577(BGLU44);gene_8133(BGLU46)	K05349+K05350+K05349+K01455+K05350+K05350
Metabolism	Carbohydrate metabolism	Amino sugar and nucleotide sugar metabolism	12	244	0.0369918	0.41102	ko00520	gene_12144(HXK2);gene_24277(PMM);gene_3366(AGPS1);gene_34148(Cht5);gene_40335(GAUT9);gene_41571(CBR2);gene_54707(At5g51830);gene_54709(PGMP);gene_60609(RE1);gene_70931(At1g62350);gene_82483(AGPS1);gene_83986(PGMP)	K00844+K17497+K00975+K01183+K13648+K00326+K00847+K01835+K12447+K01183+K00975+K01835
Metabolism	Nucleotide metabolism	Purine metabolism	10	194	0.0415636	0.415636	ko00230	gene_2428(ALN);gene_35868(At4g26390);gene_39863(APT5);gene_43342(URE);gene_54709(PGMP);gene_55899(PKP4);gene_63767(PKP3);gene_81471(PKP3);gene_83986(PGMP);gene_84787(ALN)	K01466+K00873+K00759+K01427+K01835+K00873+K00873+K00873+K01835+K01466
Genetic Information Processing	Translation	Aminoacyl-tRNA biosynthesis	8	157	0.0678742	0.617038	ko00970	gene_10269(OVA1);gene_24408(OVA3);gene_38942(TWN2);gene_47408(IBI1);gene_50046(At1g72550);gene_52776(At1g72550);gene_66185(At4g13780);gene_66511(At2g33840)	K01874+K01885+K01873+K22503+K01890+K01890+K01874+K01866
Metabolism	Biosynthesis of other secondary metabolites	Glucosinolate biosynthesis	2	21	0.112412	0.936764	ko00966	gene_16096(IIL1);gene_24916(BCAT2)	K01703+K00826
Metabolism	Carbohydrate metabolism	Citrate cycle (TCA cycle)	6	127	0.137191	0.941347	ko00020	gene_17879(FUM1);gene_27049(ICDH-1);gene_32377(At4g26910);gene_49837(IDH1);gene_59540(FUM1);gene_68978(LTA3)	K01679+K00031+K00658+K00030+K01679+K00627
Metabolism	Glycan biosynthesis and metabolism	Other types of O-glycan biosynthesis	2	24	0.140184	0.941347	ko00514	gene_47728(SEC);gene_65243(RRA3)	K09667+K20783
Metabolism	Metabolism of other amino acids	beta-Alanine metabolism	5	104	0.158142	0.941347	ko00410	gene_44723(At4g13360);gene_5942(PYD2);gene_63598(PAO2);gene_69090(At4g13360);gene_70675(maoI)	K05605+K01464+K17839+K05605+K00276
Metabolism	Amino acid metabolism	Tyrosine metabolism	4	78	0.16687	0.941347	ko00350	gene_21935(ASP1);gene_40167(ADH1);gene_70675(maoI);gene_7647(ADH2)	K14455+K18857+K00276+K00121
Metabolism	Global and overview maps	Biosynthesis of amino acids	17	481	0.172645	0.941347	ko01230	gene_16096(IIL1);gene_21935(ASP1);gene_24916(BCAT2);gene_27049(ICDH-1);gene_35868(At4g26390);gene_46398(PRO2);gene_49837(IDH1);gene_50956(ASN2);gene_55606(At3g50520);gene_55899(PKP4);gene_63767(PKP3);gene_6997(At1g56190);gene_73672(DAP);gene_74790(PGH1);gene_75811(PRO2);gene_76667(FBA6);gene_81471(PKP3)	K01703+K14455+K00826+K00031+K00873+K12657+K00030+K01953+K15634+K00873+K00873+K00927+K10206+K01689+K12657+K01623+K00873
Metabolism	Global and overview maps	2-Oxocarboxylic acid metabolism	5	108	0.17624	0.941347	ko01210	gene_16096(IIL1);gene_21935(ASP1);gene_24916(BCAT2);gene_27049(ICDH-1);gene_49837(IDH1)	K01703+K14455+K00826+K00031+K00030
Metabolism	Energy metabolism	Carbon fixation in photosynthetic organisms	6	145	0.209367	0.941347	ko00710	gene_21935(ASP1);gene_37171(PPC1);gene_61699(PPC1);gene_6997(At1g56190);gene_76667(FBA6);gene_79056(PPDK)	K14455+K01595+K01595+K00927+K01623+K01006
Metabolism	Metabolism of cofactors and vitamins	Pantothenate and CoA biosynthesis	3	58	0.213476	0.941347	ko00770	gene_24916(BCAT2);gene_5942(PYD2);gene_73127(COAE)	K00826+K01464+K00859
Metabolism	Lipid metabolism	Fatty acid degradation	4	94	0.258918	0.941347	ko00071	gene_11717(AIM1);gene_40167(ADH1);gene_6489(LACS8);gene_7647(ADH2)	K10527+K18857+K01897+K00121
Metabolism	Glycan biosynthesis and metabolism	Other glycan degradation	2	36	0.260427	0.941347	ko00511	gene_58117(At5g61540);gene_72828(FUC95A)	K01444+K15923
Metabolism	Lipid metabolism	Fatty acid biosynthesis	4	95	0.265001	0.941347	ko00061	gene_29132(At3g45770);gene_60261(ACPD);gene_6489(LACS8);gene_65369(At3g45770)	K07512+K03921+K01897+K07512
Genetic Information Processing	Translation	mRNA surveillance pathway	9	263	0.298596	0.941347	ko03015	gene_13400(SMG7);gene_23266(PAB8);gene_24664(ALY1);gene_42761(ACIN1);gene_5232(PABN3);gene_67802(NPP5);gene_75622(SMG7);gene_8049(ALY4);gene_8418(CFIS1)	K14409+K13126+K12881+K12875+K14396+K04382+K14409+K12881+K14397
Environmental Information Processing	Signal transduction	MAPK signaling pathway - plant	11	332	0.305972	0.941347	ko04016	gene_16451(At2g29380);gene_20842(SRK2B);gene_24001(EBF2);gene_26026(EIN4);gene_51959(EIN2);gene_67702(PP2CA);gene_77300(SRK2B);gene_77672(SAPK2);gene_78541(EIN4);gene_83362(EBF2);gene_8691(EIL1)	K14497+K14498+K14515+K14509+K14513+K14497+K14498+K14498+K14509+K14515+K14514
Metabolism	Global and overview maps	Biosynthesis of secondary metabolites	68	2332	0.308023	0.941347	ko01110	gene_10637(GLDH);gene_10726(BAM3);gene_113(BACOVA_02659);gene_11717(AIM1);gene_12144(HXK2);gene_1280(ACS);gene_13016(DPE2);gene_16096(IIL1);gene_17879(FUM1);gene_21935(ASP1);gene_22347(PDC1);gene_23271(CCOAOMT6);gene_23912(FPS);gene_2412(PHS2);gene_24277(PMM);gene_24408(OVA3);gene_24916(BCAT2);gene_26247(TPP6);gene_27049(ICDH-1);gene_27336(DPE2);gene_32377(At4g26910);gene_33416(KAO2);gene_3366(AG…	K00225+K01177+K05349+K10527+K00844+K01895+K00705+K01703+K01679+K14455+K01568+K00588+K00787+K00688+K17497+K01885+K00826+K01087+K00031+K00705+K00658+K04123+K00975+K00021+K05350+K00873+K18857+K00688+K00703+K00688+K05349+K12657+K00030+K01953+K00700+K00847+K01835+K15634+K00873+K01679+K12447+K11517+K00791+K00430+K00873+K06125+K00627+K05933+K16055+K00927+K00276+K15746+K13679+K10206+K01689+K12657+K00121+…
Metabolism	Biosynthesis of other secondary metabolites	Phenylpropanoid biosynthesis	10	300	0.311747	0.941347	ko00940	gene_113(BACOVA_02659);gene_21809(GT5);gene_23271(CCOAOMT6);gene_34944(BGLU44);gene_42621(bglX);gene_62798(PER51);gene_74882(GT5);gene_76922(PER21);gene_79577(BGLU44);gene_8133(BGLU46)	K05349+K12356+K00588+K05350+K05349+K00430+K12356+K00430+K05350+K05350
Metabolism	Energy metabolism	Oxidative phosphorylation	7	206	0.338565	0.941347	ko00190	gene_2151(CVA69.24);gene_28423(IPP);gene_3576(CVA16-2);gene_62655(VHA-a2);gene_80220(LHA2);gene_82597(ATPC);gene_83939(ATPC)	K02145+K01507+K02155+K02154+K01535+K02136+K02136
Metabolism	Carbohydrate metabolism	C5-Branched dibasic acid metabolism	1	15	0.342004	0.941347	ko00660	gene_16096(IIL1)	K01703
Metabolism	Amino acid metabolism	Valine, leucine and isoleucine biosynthesis	2	44	0.342145	0.941347	ko00290	gene_16096(IIL1);gene_24916(BCAT2)	K01703+K00826
Metabolism	Biosynthesis of other secondary metabolites	Isoquinoline alkaloid biosynthesis	2	44	0.342145	0.941347	ko00950	gene_21935(ASP1);gene_70675(maoI)	K14455+K00276
Genetic Information Processing	Replication and repair	Homologous recombination	4	108	0.345801	0.941347	ko03440	gene_38132(RECA);gene_44891(ATM);gene_44970(ATM);gene_71731(--)	K03553+K04728+K04728+K20776
Metabolism	Carbohydrate metabolism	Galactose metabolism	4	109	0.352084	0.941347	ko00052	gene_12144(HXK2);gene_54709(PGMP);gene_60609(RE1);gene_83986(PGMP)	K00844+K01835+K12447+K01835
Metabolism	Metabolism of other amino acids	Selenocompound metabolism	2	45	0.352203	0.941347	ko00450	gene_10269(OVA1);gene_66185(At4g13780)	K01874+K01874
Cellular Processes	Transport and catabolism	Phagosome	6	177	0.360115	0.941347	ko04145	gene_2151(CVA69.24);gene_3576(CVA16-2);gene_36645(SYP81);gene_41183(sec61a);gene_62655(VHA-a2);gene_7744(RHO1)	K02145+K02155+K08492+K10956+K02154+K04392
Metabolism	Amino acid metabolism	Phenylalanine metabolism	3	78	0.363118	0.941347	ko00360	gene_21935(ASP1);gene_64869(At4g34880);gene_70675(maoI)	K14455+K01426+K00276
Cellular Processes	Transport and catabolism	Peroxisome	6	182	0.384795	0.941347	ko04146	gene_27049(ICDH-1);gene_61371(GLO4);gene_62155(PEX10);gene_6489(LACS8);gene_69719(SODB);gene_74967(PEX12)	K00031+K11517+K13346+K01897+K04564+K13345
Genetic Information Processing	Folding, sorting and degradation	RNA degradation	7	218	0.392717	0.941347	ko03018	gene_23266(PAB8);gene_40281(LSM1B);gene_48966(RRP41L);gene_67546(At1g08370);gene_70381(DCP2);gene_73838(RRP41L);gene_74790(PGH1)	K13126+K12620+K12587+K12611+K12613+K12587+K01689
Genetic Information Processing	Folding, sorting and degradation	Sulfur relay system	1	18	0.394893	0.941347	ko04122	gene_35633(MOCS3)	K11996
Metabolism	Carbohydrate metabolism	Fructose and mannose metabolism	4	120	0.420905	0.941347	ko00051	gene_12144(HXK2);gene_24277(PMM);gene_54707(At5g51830);gene_76667(FBA6)	K00844+K17497+K00847+K01623
Metabolism	Metabolism of cofactors and vitamins	One carbon pool by folate	2	53	0.430386	0.941347	ko00670	gene_30912(THY-1);gene_46946(COG0212)	K13998+K01934
Metabolism	Global and overview maps	Fatty acid metabolism	5	157	0.434192	0.941347	ko01212	gene_11717(AIM1);gene_29132(At3g45770);gene_60261(ACPD);gene_6489(LACS8);gene_65369(At3g45770)	K10527+K07512+K03921+K01897+K07512
Metabolism	Nucleotide metabolism	Pyrimidine metabolism	4	123	0.439428	0.941347	ko00240	gene_30912(THY-1);gene_33284(psuG);gene_44454(TTM1);gene_5942(PYD2)	K13998+K16329+K00876+K01464
Metabolism	Lipid metabolism	Fatty acid elongation	2	54	0.439819	0.941347	ko00062	gene_29132(At3g45770);gene_65369(At3g45770)	K07512+K07512
Genetic Information Processing	Folding, sorting and degradation	SNARE interactions in vesicular transport	3	90	0.451967	0.941347	ko04130	gene_36645(SYP81);gene_37776(BET11);gene_69249(SYP132)	K08492+K08504+K08486
Metabolism	Biosynthesis of other secondary metabolites	Tropane, piperidine and pyridine alkaloid biosynthesis	2	57	0.467591	0.941347	ko00960	gene_21935(ASP1);gene_70675(maoI)	K14455+K00276
Metabolism	Carbohydrate metabolism	Ascorbate and aldarate metabolism	3	93	0.473437	0.941347	ko00053	gene_10637(GLDH);gene_40639(AFRR);gene_60609(RE1)	K00225+K08232+K12447
Metabolism	Amino acid metabolism	Lysine biosynthesis	1	23	0.473795	0.941347	ko00300	gene_73672(DAP)	K10206
Genetic Information Processing	Transcription	Spliceosome	11	386	0.495901	0.941347	ko03040	gene_141(SR45A);gene_22651(sap-49);gene_24664(ALY1);gene_39145(SKIPA);gene_42761(ACIN1);gene_59750(--);gene_6486(RNP1);gene_79186(RZ1C);gene_8049(ALY4);gene_85235(U2AF65B);gene_8850(RH42)	K12897+K12831+K12881+K06063+K12875+K12890+K12741+K12885+K12881+K12837+K12811
Metabolism	Global and overview maps	Metabolic pathways	117	4235	0.496791	0.941347	ko01100	gene_10269(OVA1);gene_10637(GLDH);gene_1072(NAPRT2);gene_10726(BAM3);gene_113(BACOVA_02659);gene_11717(AIM1);gene_12144(HXK2);gene_1280(ACS);gene_13016(DPE2);gene_16096(IIL1);gene_17879(FUM1);gene_2151(CVA69.24);gene_21935(ASP1);gene_22347(PDC1);gene_23271(CCOAOMT6);gene_23912(FPS);gene_2412(PHS2);gene_24277(PMM);gene_2428(ALN);gene_24408(OVA3);gene_24916(BCAT2);gene_26247(TPP6);gene_27049(ICDH-1…	K01874+K00225+K00763+K01177+K05349+K10527+K00844+K01895+K00705+K01703+K01679+K02145+K14455+K01568+K00588+K00787+K00688+K17497+K01466+K01885+K00826+K01087+K00031+K00705+K00472+K07512+K13998+K05907+K00658+K16329+K04123+K00975+K01183+K00021+K05350+K02155+K00873+K01595+K00797+K00759+K18857+K13648+K08232+K00688+K00703+K01634+K00688+K05349+K01427+K00876+K05605+K12657+K01934+K01110+K00030+K01953+K00888+…
Genetic Information Processing	Translation	Nucleocytoplasmic transport	11	391	0.513318	0.941347	ko03013	gene_15581(REFA1);gene_17681(RAN-A1);gene_1834(eif2b4);gene_18984(--);gene_23266(PAB8);gene_23818(--);gene_24664(ALY1);gene_42761(ACIN1);gene_50244(Os01g0970400);gene_7730(Tgs1);gene_8049(ALY4)	K03231+K07936+K03680+K14291+K13126+K13175+K12881+K12875+K03259+K14292+K12881
Metabolism	Carbohydrate metabolism	Propanoate metabolism	3	101	0.528693	0.941347	ko00640	gene_1280(ACS);gene_44723(At4g13360);gene_69090(At4g13360)	K01895+K05605+K05605
Metabolism	Metabolism of terpenoids and polyketides	Brassinosteroid biosynthesis	1	28	0.542443	0.941347	ko00905	gene_22847(CYP734A1)	K15639
Genetic Information Processing	Folding, sorting and degradation	Ubiquitin mediated proteolysis	7	253	0.547776	0.941347	ko04120	gene_13156(UBC5);gene_19606(RZFP34);gene_29023(GIP);gene_52363(DDB1);gene_56332(RZFP34);gene_57246(DDB1);gene_76681(UBC23)	K10576+K10144+K03358+K10610+K10144+K10610+K10581
Metabolism	Carbohydrate metabolism	Inositol phosphate metabolism	4	143	0.557144	0.941347	ko00562	gene_49312(PTEN2A);gene_52744(PI4KA1);gene_71902(ITPK3);gene_85157(NPC2)	K01110+K00888+K00913+K01114
Metabolism	Lipid metabolism	Sphingolipid metabolism	2	69	0.569977	0.941347	ko00600	gene_41742(DPL1);gene_57459(Asc-1)	K01634+K23727
Genetic Information Processing	Replication and repair	Mismatch repair	2	69	0.569977	0.941347	ko03430	gene_15046(EXO1);gene_71506(mutS2)	K10746+K07456
Genetic Information Processing	Folding, sorting and degradation	Proteasome	4	147	0.579097	0.941347	ko03050	gene_57048(PAE1);gene_57669(RPT1A);gene_65958(PBG1);gene_8117(RPN8B)	K02729+K03061+K02736+K03038
Metabolism	Carbohydrate metabolism	Pentose phosphate pathway	3	111	0.592997	0.941347	ko00030	gene_54709(PGMP);gene_76667(FBA6);gene_83986(PGMP)	K01835+K01623+K01835
Metabolism	Amino acid metabolism	Arginine biosynthesis	2	72	0.593255	0.941347	ko00220	gene_21935(ASP1);gene_43342(URE)	K14455+K01427
Metabolism	Metabolism of terpenoids and polyketides	Zeatin biosynthesis	1	34	0.613143	0.941347	ko00908	gene_61696(IPT9)	K00791
Metabolism	Energy metabolism	Photosynthesis	2	80	0.650693	0.941347	ko00195	gene_18443(PETE);gene_65032(FDX3)	K02638+K02639
Cellular Processes	Transport and catabolism	Autophagy - other	2	81	0.657402	0.941347	ko04136	gene_53171(ATG10);gene_67802(NPP5)	K17888+K04382
Metabolism	Glycan biosynthesis and metabolism	Glycosaminoglycan degradation	1	40	0.672955	0.941347	ko00531	gene_59754(Hgsnat)	K10532
Metabolism	Amino acid metabolism	Valine, leucine and isoleucine degradation	3	126	0.678245	0.941347	ko00280	gene_24916(BCAT2);gene_44723(At4g13360);gene_69090(At4g13360)	K00826+K05605+K05605
Metabolism	Metabolism of terpenoids and polyketides	Diterpenoid biosynthesis	1	41	0.681987	0.941347	ko00904	gene_33416(KAO2)	K04123
Genetic Information Processing	Replication and repair	Nucleotide excision repair	3	128	0.688557	0.941347	ko03420	gene_35477(RAD23B);gene_52363(DDB1);gene_57246(DDB1)	K10839+K10610+K10610
Metabolism	Metabolism of other amino acids	Glutathione metabolism	4	170	0.692416	0.941347	ko00480	gene_27049(ICDH-1);gene_39661(SPDSYN);gene_67985(PARC);gene_82831(HSP26-A)	K00031+K00797+K00799+K00799
Genetic Information Processing	Translation	Ribosome biogenesis in eukaryotes	4	173	0.705479	0.941347	ko03008	gene_17681(RAN-A1);gene_1943(EIF6-2);gene_28107(nol6);gene_30629(NUG2)	K07936+K03264+K14544+K14537
Metabolism	Amino acid metabolism	Tryptophan metabolism	2	89	0.70742	0.941347	ko00380	gene_32377(At4g26910);gene_64869(At4g34880)	K00658+K01426
Metabolism	Lipid metabolism	alpha-Linolenic acid metabolism	2	89	0.70742	0.941347	ko00592	gene_11717(AIM1);gene_40167(ADH1)	K10527+K18857
Genetic Information Processing	Transcription	Basal transcription factors	2	91	0.718935	0.941347	ko03022	gene_22731(RAP74);gene_73902(TAF11)	K03138+K03135
Metabolism	Biosynthesis of other secondary metabolites	Stilbenoid, diarylheptanoid and gingerol biosynthesis	1	48	0.738617	0.941347	ko00945	gene_23271(CCOAOMT6)	K00588
Environmental Information Processing	Signal transduction	Phosphatidylinositol signaling system	3	141	0.749593	0.941347	ko04070	gene_49312(PTEN2A);gene_52744(PI4KA1);gene_71902(ITPK3)	K01110+K00888+K00913
Genetic Information Processing	Replication and repair	Base excision repair	2	97	0.751215	0.941347	ko03410	gene_24492(guaA);gene_83003(PARP1)	K01246+K24070
Metabolism	Lipid metabolism	Biosynthesis of unsaturated fatty acids	1	51	0.759699	0.941347	ko01040	gene_60261(ACPD)	K03921
Metabolism	Metabolism of terpenoids and polyketides	Terpenoid backbone biosynthesis	2	100	0.76613	0.941347	ko00900	gene_23912(FPS);gene_3465(HMGR2)	K00787+K00021
Genetic Information Processing	Folding, sorting and degradation	Protein export	2	100	0.76613	0.941347	ko03060	gene_32606(SRP-54C);gene_41183(sec61a)	K03106+K10956
Metabolism	Metabolism of cofactors and vitamins	Nicotinate and nicotinamide metabolism	1	52	0.766342	0.941347	ko00760	gene_1072(NAPRT2)	K00763
Metabolism	Metabolism of cofactors and vitamins	Folate biosynthesis	1	52	0.766342	0.941347	ko00790	gene_30912(THY-1)	K13998
Metabolism	Amino acid metabolism	Cysteine and methionine metabolism	5	234	0.776278	0.941347	ko00270	gene_21935(ASP1);gene_24916(BCAT2);gene_39661(SPDSYN);gene_58913(VIT_05s0020g04080);gene_69274(ACO)	K14455+K00826+K00797+K08967+K05933
Metabolism	Lipid metabolism	Ether lipid metabolism	1	54	0.779086	0.941347	ko00565	gene_85157(NPC2)	K01114
Metabolism	Biosynthesis of other secondary metabolites	Flavonoid biosynthesis	1	57	0.796914	0.941347	ko00941	gene_23271(CCOAOMT6)	K00588
Metabolism	Lipid metabolism	Glycerolipid metabolism	3	154	0.800702	0.941347	ko00561	gene_28689(SFR2);gene_46680(UGP3);gene_80058(DGAT1)	K21362+K22920+K11155
Metabolism	Carbohydrate metabolism	Glyoxylate and dicarboxylate metabolism	3	156	0.807739	0.941347	ko00630	gene_1280(ACS);gene_59806(fmdA);gene_61371(GLO4)	K01895+K01455+K11517
Metabolism	Amino acid metabolism	Lysine degradation	1	61	0.818476	0.941347	ko00310	gene_32377(At4g26910)	K00658
Metabolism	Energy metabolism	Nitrogen metabolism	1	62	0.8235	0.941347	ko00910	gene_59806(fmdA)	K01455
Metabolism	Metabolism of terpenoids and polyketides	Carotenoid biosynthesis	1	63	0.828385	0.941347	ko00906	gene_71063(CA2)	K15746
Metabolism	Energy metabolism	Sulfur metabolism	1	66	0.842248	0.946346	ko00920	gene_31246(APR1)	K05907
Genetic Information Processing	Folding, sorting and degradation	Protein processing in endoplasmic reticulum	9	440	0.861076	0.94763	ko04141	gene_15580(CAFP);gene_21491(At3g07100);gene_23396(At4g32640);gene_25572(PDI);gene_3506(DSK2B);gene_35477(RAD23B);gene_39126(DSK2B);gene_41183(sec61a);gene_74112(RMA1H1)	K13525+K14007+K14007+K09580+K04523+K10839+K04523+K10956+K10666
Metabolism	Amino acid metabolism	Alanine, aspartate and glutamate metabolism	2	126	0.865801	0.94763	ko00250	gene_21935(ASP1);gene_50956(ASN2)	K14455+K01953
Cellular Processes	Transport and catabolism	Endocytosis	7	360	0.87182	0.94763	ko04144	gene_38107(BIG1);gene_38110(BIG1);gene_46631(CHMP1A);gene_49404(ARF);gene_65193(ALPHA-ADR);gene_74859(RABE1A);gene_82034(AGD13)	K18442+K18442+K12197+K07937+K11824+K07901+K12486
Metabolism	Amino acid metabolism	Glycine, serine and threonine metabolism	2	133	0.885038	0.951654	ko00260	gene_55606(At3g50520);gene_70675(maoI)	K15634+K00276
Metabolism	Metabolism of cofactors and vitamins	Ubiquinone and other terpenoid-quinone biosynthesis	1	90	0.919665	0.978367	ko00130	gene_66773(PPT1)	K06125
Metabolism	Amino acid metabolism	Phenylalanine, tyrosine and tryptophan biosynthesis	1	95	0.930216	0.979175	ko00400	gene_21935(ASP1)	K14455
Metabolism	Metabolism of cofactors and vitamins	Porphyrin metabolism	1	104	0.94585	0.985261	ko00860	gene_24408(OVA3)	K01885
Metabolism	Carbohydrate metabolism	Pentose and glucuronate interconversions	1	154	0.986828	0.997321	ko00040	gene_60609(RE1)	K12447
Genetic Information Processing	Translation	Ribosome	7	552	0.994781	0.997321	ko03010	gene_10812(--);gene_10936(RPL21A);gene_10945(RPS5);gene_30325(RPS6B);gene_327(RPL32A);gene_58113(RPL21M);gene_7370(RPS4)	K02970+K02889+K02989+K02991+K02912+K02888+K02987
Organismal Systems	Environmental adaptation	Plant-pathogen interaction	3	337	0.995852	0.997321	ko04626	gene_19948(CPK19);gene_54816(--);gene_71826(CPK32)	K13412+K05391+K13412
Metabolism	Lipid metabolism	Glycerophospholipid metabolism	1	210	0.997321	0.997321	ko00564	gene_85157(NPC2)	K01114

[truncated: 3 more sheets: Table S11, Table S12, Table S13]
